# Supplementary material for: Comparative genomics revealed the gene evolution and functional divergence of magnesium transporter families in Saccharum
Source: BMC Genomics. 2019 Jan 24;20:83. doi: 10.1186/s12864-019-5437-3 (PMC6345045; doi:10.1186/s12864-019-5437-3)
Supplement: Supplementary file 1 — The BLASTP result of ShMGTs by using SsMGTs and SbMGTs as query. (XLS 112 kb) [file 12864_2019_5437_MOESM1_ESM.xls]

## Sheet: Ss-Sh
query id	subject id	% identity	alignment length	mismatches	gap opens	q. start	q. end	s. start	s. end	evalue	bit score
SsMGT1	Sh06_p004320	92.48	226	8	2	1	217	1	226	1e-126	369	pseudogene
SsMGT1	Sh06_p004330	81.76	170	20	3	234	392	1	170	7e-73	233
SsMGT1	Sh06_p004340	88.19	144	16	1	165	307	3	146	9e-65	214
SsMGT2	Sh07_p014690	89.56	412	20	2	1	410	1	391	0	643
SsMGT3	NA	NA	NA	NA	NA	NA	NA	NA	NA	NA	NA
SsMGT4	Sh06_p008910	88.18	406	15	5	8	399	82	468	0	645
SsMGT5	Sh10_p014740	84.42	398	24	2	87	446	30	427	0	657
SsMGT7	Sh01_p023610	93.14	423	20	3	126	539	56	478	0	779
SsMGT6	NA	NA	NA	NA	NA	NA	NA	NA	NA	NA	NA
SsMGT8	Sh01_p042460	91.23	456	18	3	1	436	46	499	0	739
SsMGT9	Sh01_p010700	93.87	326	2	1	5	312	33	358	0	521
SsMGT10	Sh03_p029400	100	288	0	0	1	288	30	317	0	577
SsMGT1-Sh06_p004320:
Identity=51.10%

## Sheet: Sb-Sh
query id	subject id	% identity	alignment length	mismatches	gap opens	q. start	q. end	s. start	s. end	evalue	bit score
SbMGT1	Sh06_p004320	83.84	229	25	3	5	225	2	226	5e-118	347	pseudogene
SbMGT1	Sh06_p004330	87.1	186	15	4	242	420	1	184	1e-90	279
SbMGT1	Sh06_p004340	89.13	138	12	3	181	317	11	146	1e-60	204
SbMGT2	Sh07_p014690	80.25	395	38	3	1	359	1	391	0	587
SbMGT4	Sh06_p008910	93.88	441	20	2	1	441	35	468	0	763
SbMGT5	Sh10_p014740	98.56	348	5	0	1	348	80	427	0	700
SbMGT7	Sh01_p023610	96.24	479	16	2	1	478	1	478	0	880
SbMGT8	Sh01_p042460	88.35	455	29	3	1	432	46	499	0	712
SbMGT9	Sh01_p010700	88.06	360	23	3	1	342	1	358	0	542
SbMGT10	Sh03_p029400	91.99	462	11	3	1	443	1	455	0	806
SsMGT1-Sh06_p004320:
Identity=44.39%
