# Supplementary material for: Comparative genomics revealed the gene evolution and functional divergence of magnesium transporter families in Saccharum
Source: BMC Genomics. 2019 Jan 24;20:83. doi: 10.1186/s12864-019-5437-3 (PMC6345045; doi:10.1186/s12864-019-5437-3)
Supplement: Supplementary file 8 — The exon number of MGTs. (XLS 38 kb) [file 12864_2019_5437_MOESM8_ESM.xls]

## Sheet: exon number in MGTs
Clade	gene	The number of exon in each MGTs	average number of exon in each Clade
Clade C	GRMZM2G054632 ZmMGT11	8	5.95238
	GRMZM2G458879 ZmMGT7	6
	Sobic.006G082200 SbMGT1	6
	AP850373380_SsMMGT1	6
	Sh06 p004330	4
	Sh06 p004340	5
	Seita.7G099600.1.p	6
	Sevir.7G107500.1.p	6
	Os04t0430900	6
	Sobic.007G185200 SbMGT2	6
	Sh07 p014690	6
	AP851129300_SsMGT2	6
	Aco003216.1	6
	Aco011195.1	6
	Aco017696.1	6
	Os01t0869200	6
	Bradi2g56210	8
	Seita.5G394800.1.p	6
	Sevir.5G400300.1.p	6
	Sobic.003G395600 SbMGT3	6
	AP851069690_SsMGT3	6
	evm.model.supercontig 37.50	4
	GSVIVG01022381001	6
	AMTR s00017p00189670	6
	AMTR s00017p00187240	6
	AMTR s00017p00188570	6
	AP851092670_SsMGT10	5
	Bradi2g58170	6
	Bradi2g58180	6
	Seita.5G421400.1.p	6
	Sevir.5G427000.1.p	6
	Sh03 p029400	6
	Os01t0908500	6
	GRMZM2G065971 ZmMGT8	6
	GRMZM2G139822 ZmMGT9	6
	Sobic.003G395600 SbMGT10	6
	AMTR s00065p00139210	6
	Aco004963.1	6
	AT3G19640.1	6
	evm.model.supercontig 106.36	6
	GSVIVG01037798001	6
	Solyc01g106900	6
Clade B	AT2G03620.1	6	4.9375
	Solyc05g012220	6
	evm.model.supercontig 1.127	6
	GSVIVG01012222001	6
	AMTR s00154p00031530	6
	Bradi2g37540	5
	Bradi2g37547	4
	Sevir.7G164600.2.p	4
	Sevir.7G164600.3.p	4
	Seita.7G156200.2.p	4
	Seita.7G156200.1.p	5
	Sevir.7G164600.1.p	5
	Sevir.7G164600.4.p	5
	Sobic.006G137200 SbMGT4	5
	GRMZM2G064467 ZmMGT3	5
	Sh06 p008910	5
	AP850864340_SsMGT4	6
	Os04g0501100	5
	Bradi5g14760	5
	Aco016945.1	5
	AMTR s00019p00034010	5
	AMTR s00019p00038520	5
	AT1G16010.2	4
	AT1G80900.1	4
	evm.model.supercontig 10.64	5
	Solyc06g068490	7
	GSVIVG01015984001	4
	GSVIVG01015987001	6
	Aco008214.1	5
	Bradi1g30970	5
	Os06t0650800	5
	Seita.4G195900.1.p	5
	Sevir.4G205500.1.p	5
	Sobic.010G210500 SbMGT5	5
	AP851097490_SsMGT5	6
	GRMZM2G170326 ZmMGT2	5
	GRMZM2G108477 ZmMGT1	5
	Sh10 p014740	5
Clade E	AT5G09690.2	12	9.94444
	Solyc09g065920	11
	Aco017400.1	12
	evm.model.supercontig 52.139	11
	evm.model.supercontig 14.77	7
	GSVIVG01018104001	11
	Solyc03g005390	10
	AT5G64560.1	11
	Aco004213.1	10
	Aco009667.1	10
	AMTR s00002p00265910	11
	Bradi1g09120	10
	Os03t0742400	11
	Seita.9G097500.1.p	1
	Sevir.9G095800.1.p	11
	GRMZM2G159295 ZmMGT5	10
	Sobic.001G095000 SbMGT6	11
	AP850291960_SsMGT6	9
Clade D	AT3G58970.1	3	4.15385
	AT4G28580.1	4
	GSVIVG01022826001	4
	Solyc01g103890	4
	evm.model.supercontig 38.38	3
	Aco011781.1	4
	Aco003501.1	4
	AMTR s00008p00066060	4
	AMTR s00056p00049330	4
	Seita.9G337700.1.p	4
	Sevir.9G341300.1.p	4
	Sh01 p023610	4
	Sobic.001G309400 SbMGT7	4
	GRMZM2G145794_ZmMGT4	4
	GRMZM2G453832_ZmMGT6	4
	Os10g0545000	3
	AP850490950_SsMGT7	5
	Bradi3g32490	4
	Os03t0137700	4
	Sh01 p042460	4
	AP851016400_SsMGT8	6
	Sobic.001G512100 SbMGT8	4
	GRMZM2G018706_ZmMGT10	4
	Seita.9G547100.1.p	5
	Sevir.9G551800.1.p	5
	Seita.9G547100.2.p	6
	Sevir.9G551800.2.p	6
Clade A	AT5G22830.1	13	12.8
	evm.model.supercontig 47.33	12
	GSVIVG01031426001	14
	Solyc11g066660	13
	AMTR s00002p00254720	13
	Os03t0684400	13
	Bradi1g12300	13
	Sh01 p010700	9
	AP851096250_SsMGT9	13
	Sobic.001G135100 SbMGT9	14
	GRMZM2G420436 ZmMGT12	13
	Sevir.9G136400.2.p	13
	Seita.9G138000.2.p	13
	Seita.9G138000.1.p	13
	Sevir.9G136400.1.p	13
Outgroup I	Aco005953.1	7	8.5
	Aco006204.1	7
	evm.model.supercontig 50.94	5
	Aco014492.1	1
	evm.model.supercontig 48.153	6
	Dusal.0221s00015.1.p	20
	Dusal.0221s00015.2.p	14
	evm.model.supercontig 10.152	8
Outgroup II	EDP08672	15	15
