# Supplementary material for: Comparative genomics revealed the gene evolution and functional divergence of magnesium transporter families in Saccharum
Source: BMC Genomics. 2019 Jan 24;20:83. doi: 10.1186/s12864-019-5437-3 (PMC6345045; doi:10.1186/s12864-019-5437-3)
Supplement: Supplementary file 10 — The non-synonymous (Ka) and synonymous (Ks) substitution ratios of each MGTs from 10 representative plants. (XLSX 804 kb) [file 12864_2019_5437_MOESM10_ESM.xlsx]

## Sheet: Raw data
	pairs	Ka	Ks	Ka/Ks	Divergence time (Mya)	P-value(fisher)
	Aco003216-Aco003501	0.645498	1.967	0.328164	161.23	6.54938e-16
	Aco003216-Aco004213	0.585331	3.85021	0.152026	315.591	2.60799e-24
	Aco003216-Aco004963	0.368352	2.3512	0.156666	192.721	4.34666e-32
	Aco003216-Aco005953	1.0885	NA	NA	#VALUE!	8.10282e-09
	Aco003216-Aco006204	1.36439	2.83184	0.481801	232.118	0.000330641
	Aco003216-Aco008214	0.565334	2.11433	0.267383	173.306	1.09211e-20
	Aco003216-Aco009667	0.55522	NA	NA	#VALUE!	2.88437e-26
	Aco003216-Aco011195	0.302386	1.98381	0.152427	162.607	1.05641e-37
	Aco003216-Aco011781	0.654103	2.2947	0.28505	188.09	8.34087e-19
	Aco003216-Aco014492	1.19765	1.77	0.676638	145.082	0.0233285
	Aco003216-Aco016945	0.583617	1.50441	0.387939	123.312	1.22397e-13
	Aco003216-Aco017400	0.520611	2.44096	0.213281	200.079	1.72024e-23
	Aco003216-Aco017696	0.31034	1.06337	0.291846	87.1615	2.13684e-24
	Aco003501-Aco004213	0.533399	1.97101	0.270623	161.558	1.68855e-20
	Aco003501-Aco004963	0.572999	3.01359	0.190138	247.016	1.40922e-19
	Aco003501-Aco005953	1.17884	NA	NA	#VALUE!	1.57972e-09
	Aco003501-Aco006204	1.2401	2.02947	0.611043	166.35	0.0031135
	Aco003501-Aco008214	0.615196	3.06976	0.200405	251.62	4.62018e-22
	Aco003501-Aco009667	0.52546	2.13256	0.246399	174.8	3.9176e-21
	Aco003501-Aco011195	0.579483	3.08318	0.18795	252.72	6.51656e-19
	Aco003501-Aco011781	0.237577	0.911901	0.260529	74.746	1.66275e-26
	Aco003501-Aco014492	1.17238	2.31548	0.506322	189.793	0.000732164
	Aco003501-Aco016945	0.571961	2.07657	0.275435	170.211	4.80826e-20
	Aco003501-Aco017400	0.467167	NA	NA	#VALUE!	9.91124e-34
	Aco003501-Aco017696	0.620791	1.61894	0.383456	132.7	1.10306e-12
	Aco004213-Aco004963	0.533274	NA	NA	#VALUE!	2.85451e-32
	Aco004213-Aco005953	1.2137	1.95141	0.621959	159.952	0.00542068
	Aco004213-Aco006204	1.2125	NA	NA	#VALUE!	9.60153e-08
	Aco004213-Aco008214	0.482062	NA	NA	#VALUE!	2.83561e-37
	Aco004213-Aco009667	0.0952335	0.730736	0.130325	59.8964	4.00537e-39
	Aco004213-Aco011195	0.502345	NA	NA	#VALUE!	9.50503e-37
	Aco004213-Aco011781	0.517486	3.12751	0.165462	256.353	1.27076e-27
	Aco004213-Aco014492	1.36885	NA	NA	#VALUE!	2.79127e-06
	Aco004213-Aco016945	0.545843	NA	NA	#VALUE!	5.4971e-29
	Aco004213-Aco017400	0.172999	1.28422	0.134712	105.264	3.68508e-46
	Aco004213-Aco017696	0.519185	2.53234	0.205022	207.569	2.46047e-25
	Aco004963-Aco005953	1.14487	2.53756	0.45117	207.997	6.78819e-05
	Aco004963-Aco006204	1.11987	2.49445	0.448945	204.463	2.67608e-05
	Aco004963-Aco008214	0.45131	1.44087	0.313221	118.104	6.43737e-17
	Aco004963-Aco009667	0.532343	NA	NA	#VALUE!	5.55131e-34
	Aco004963-Aco011195	0.344518	1.87209	0.184028	153.45	3.46476e-29
	Aco004963-Aco011781	0.578931	4.0477	0.143027	331.779	4.17559e-21
	Aco004963-Aco014492	1.12787	NA	NA	#VALUE!	3.42456e-08
	Aco004963-Aco016945	0.433682	NA	NA	#VALUE!	8.83368e-32
	Aco004963-Aco017400	0.493402	NA	NA	#VALUE!	2.01372e-31
	Aco004963-Aco017696	0.348304	1.96779	0.177003	161.294	3.90677e-31
	Aco005953-Aco006204	0.173307	1.55471	0.111472	127.435	3.3294e-70
	Aco005953-Aco008214	1.21928	NA	NA	#VALUE!	2.39805e-10
	Aco005953-Aco009667	1.16815	2.56569	0.455295	210.302	6.86718e-05
	Aco005953-Aco011195	1.08874	NA	NA	#VALUE!	1.06446e-07
	Aco005953-Aco011781	1.15336	NA	NA	#VALUE!	2.2557e-09
	Aco005953-Aco014492	1.02881	NA	NA	#VALUE!	1.43257e-10
	Aco005953-Aco016945	1.14653	NA	NA	#VALUE!	3.24463e-08
	Aco005953-Aco017400	1.11565	2.13541	0.522453	175.034	0.000175527
	Aco005953-Aco017696	1.19664	NA	NA	#VALUE!	3.19352e-09
	Aco006204-Aco008214	1.16598	2.37215	0.491529	194.439	8.21346e-05
	Aco006204-Aco009667	1.16912	NA	NA	#VALUE!	4.94517e-09
	Aco006204-Aco011195	1.25365	2.73615	0.458182	224.275	0.00049412
	Aco006204-Aco011781	1.08273	NA	NA	#VALUE!	1.27434e-09
	Aco006204-Aco014492	0.989083	NA	NA	#VALUE!	3.35499e-14
	Aco006204-Aco016945	1.19682	NA	NA	#VALUE!	4.83228e-07
	Aco006204-Aco017400	1.19292	1.80719	0.660096	148.13	0.0133524
	Aco006204-Aco017696	1.21967	NA	NA	#VALUE!	1.57152e-06
	Aco008214-Aco009667	0.454233	NA	NA	#VALUE!	1.50127e-41
	Aco008214-Aco011195	0.435343	2.41447	0.180306	197.907	4.27894e-25
	Aco008214-Aco011781	0.607546	NA	NA	#VALUE!	4.54422e-31
	Aco008214-Aco014492	1.21455	1.18919	1.02133	97.4746	0.88038
	Aco008214-Aco016945	0.160877	0.701012	0.229493	57.46	6.63854e-28
	Aco008214-Aco017400	0.459152	3.08026	0.149063	252.48	1.27322e-29
	Aco008214-Aco017696	0.460897	1.45418	0.316946	119.195	5.70107e-18
	Aco009667-Aco011195	0.475089	NA	NA	#VALUE!	1.81057e-36
	Aco009667-Aco011781	0.491437	2.3819	0.206322	195.238	1.52935e-25
	Aco009667-Aco014492	1.15892	NA	NA	#VALUE!	3.39644e-07
	Aco009667-Aco016945	0.479515	NA	NA	#VALUE!	1.75351e-33
	Aco009667-Aco017400	0.180053	1.69977	0.105928	139.325	6.85138e-55
	Aco009667-Aco017696	0.520531	3.60694	0.144314	295.651	5.03361e-27
	Aco011195-Aco011781	0.576515	2.50684	0.229977	205.479	7.6509e-19
	Aco011195-Aco014492	1.1024	2.01717	0.546508	165.342	0.00121433
	Aco011195-Aco016945	0.441026	5.86066	0.075252	480.382	5.83179e-29
	Aco011195-Aco017400	0.488566	NA	NA	#VALUE!	2.76746e-33
	Aco011195-Aco017696	0.208136	0.975109	0.213449	79.927	6.26962e-28
	Aco011781-Aco014492	1.17967	NA	NA	#VALUE!	1.92568e-06
	Aco011781-Aco016945	0.549476	2.31296	0.237564	189.587	3.34402e-23
	Aco011781-Aco017400	0.486111	2.32063	0.209473	190.216	4.5615e-25
	Aco011781-Aco017696	0.595499	2.34664	0.253767	192.348	1.36885e-20
	Aco014492-Aco016945	1.13747	1.17114	0.971253	95.9951	0.820714
	Aco014492-Aco017400	1.20098	NA	NA	#VALUE!	4.16865e-09
	Aco014492-Aco017696	1.07413	1.39964	0.767436	114.725	0.08907
	Aco016945-Aco017400	0.473157	NA	NA	#VALUE!	6.85452e-32
	Aco016945-Aco017696	0.522962	1.97225	0.265161	161.66	1.22869e-21
	Aco017400-Aco017696	0.502871	1.80092	0.27923	147.616	1.45718e-19
	AMTRSs10-Aco003216	0.44173	3.54639	0.124558	290.688	2.08188e-38
	AMTRSs10-Aco003501	0.582911	NA	NA	#VALUE!	1.47351e-25
	AMTRSs10-Aco004213	0.505089	4.88306	0.103437	400.251	2.79476e-29
	AMTRSs10-Aco004963	0.265838	NA	NA	#VALUE!	9.51754e-63
	AMTRSs10-Aco005953	1.18796	2.045	0.580908	167.623	0.00084709
	AMTRSs10-Aco006204	1.26083	1.84745	0.68247	151.43	0.0146591
	AMTRSs10-Aco008214	0.463827	NA	NA	#VALUE!	2.4892e-43
	AMTRSs10-Aco009667	0.533175	2.42254	0.220089	198.569	5.15751e-23
	AMTRSs10-Aco011195	0.361432	NA	NA	#VALUE!	9.49167e-49
	AMTRSs10-Aco011781	0.544087	3.82564	0.142221	313.577	2.42868e-27
	AMTRSs10-Aco014492	1.22278	NA	NA	#VALUE!	2.22597e-09
	AMTRSs10-Aco016945	0.483403	NA	NA	#VALUE!	1.10263e-35
	AMTRSs10-Aco017400	0.479514	2.85794	0.167783	234.257	2.98652e-27
	AMTRSs10-Aco017696	0.416477	NA	NA	#VALUE!	5.5211e-44
	AMTRSs10-AMTRSs11	0.50609	NA	NA	#VALUE!	4.29711e-32
	AMTRSs10-AMTRSs4	0.399485	NA	NA	#VALUE!	6.0905e-47
	AMTRSs10-AMTRSs5	0.413862	2.65109	0.15611	217.302	8.14832e-37
	AMTRSs10-AT1G16010	0.496091	NA	NA	#VALUE!	2.54559e-37
	AMTRSs10-AT1G80900	0.52881	3.01663	0.175298	247.265	9.83303e-28
	AMTRSs10-AT2G03620	0.600772	NA	NA	#VALUE!	1.97303e-31
	AMTRSs10-AT3G19640	0.290547	2.30271	0.126176	188.747	2.99201e-54
	AMTRSs10-AT3G58970	0.540794	NA	NA	#VALUE!	1.27271e-29
	AMTRSs10-AT4G28580	0.633219	NA	NA	#VALUE!	2.62816e-27
	AMTRSs10-AT5G09690	0.516758	NA	NA	#VALUE!	2.95373e-30
	AMTRSs10-AT5G22830	0.903136	NA	NA	#VALUE!	2.21327e-12
	AMTRSs10-AT5G64560	0.538833	4.27747	0.12597	350.612	7.65634e-27
	AMTRSs10-Bradi2g37540	0.553182	NA	NA	#VALUE!	1.92555e-26
	AMTRSs10-Bradi2g37547	0.557487	NA	NA	#VALUE!	7.81488e-24
	AMTRSs10-Bradi2g58170	0.425122	NA	NA	#VALUE!	2.06932e-43
	AMTRSs10-EDP08672	1.17188	NA	NA	#VALUE!	5.85974e-12
	AMTRSs10-GSVIVG1	0.492516	NA	NA	#VALUE!	4.39717e-29
	AMTRSs10-GSVIVG2	0.64722	3.20392	0.202009	262.616	1.09978e-12
	AMTRSs10-GSVIVG3	0.485503	NA	NA	#VALUE!	8.43199e-29
	AMTRSs10-GSVIVG4	0.496959	1.89859	0.261751	155.622	1.21557e-21
	AMTRSs10-GSVIVG5	0.433044	NA	NA	#VALUE!	7.82822e-40
	AMTRSs10-GSVIVG6	0.569246	NA	NA	#VALUE!	1.44052e-24
	AMTRSs10-GSVIVG7	0.88189	NA	NA	#VALUE!	6.32833e-14
	AMTRSs10-GSVIVG8	0.203395	1.84413	0.110293	151.158	6.05972e-60
	AMTRSs10-LOC_Os01g64890	0.446008	NA	NA	#VALUE!	6.24627e-56
	AMTRSs10-LOC_Os01g68040	0.40592	NA	NA	#VALUE!	1.19257e-47
	AMTRSs10-LOC_Os03g04480	0.731055	3.73105	0.195938	305.824	2.00578e-17
	AMTRSs10-LOC_Os03g48000	0.893543	2.9782	0.300028	244.115	5.80616e-10
	AMTRSs10-LOC_Os03g53110	0.478929	NA	NA	#VALUE!	5.75728e-36
	AMTRSs10-LOC_Os04g35160	0.449137	NA	NA	#VALUE!	3.84122e-48
	AMTRSs10-LOC_Os04g42280	0.508517	NA	NA	#VALUE!	4.33335e-38
	AMTRSs10-LOC_Os06g44150	0.477203	NA	NA	#VALUE!	6.4956e-41
	AMTRSs10-LOC_Os10g39790	0.584602	NA	NA	#VALUE!	4.91174e-32
	AMTRSs10-SbMGT1	0.462503	NA	NA	#VALUE!	1.76745e-55
	AMTRSs10-SbMGT2	0.423751	NA	NA	#VALUE!	2.45404e-48
	AMTRSs10-SbMGT3	0.426824	NA	NA	#VALUE!	4.43108e-50
	AMTRSs10-SbMGT4	0.532473	NA	NA	#VALUE!	1.9116e-34
	AMTRSs10-SbMGT5	0.427404	NA	NA	#VALUE!	2.08872e-35
	AMTRSs10-SbMGT6	0.488885	2.603	0.187816	213.361	4.69327e-27
	AMTRSs10-SbMGT7	0.553518	NA	NA	#VALUE!	1.41635e-31
	AMTRSs10-SbMGT8	0.68014	NA	NA	#VALUE!	4.44269e-21
	AMTRSs10-SbMGT9	0.873491	2.42045	0.36088	198.398	2.65274e-09
	AMTRSs10-Solyc01g103890	0.579869	NA	NA	#VALUE!	9.30062e-28
	AMTRSs10-Solyc01g106900	0.23225	2.74425	0.0846315	224.939	2.28871e-72
	AMTRSs10-Solyc03g005390	0.524663	2.80172	0.187265	229.649	6.43412e-26
	AMTRSs10-Solyc05g012220	0.55535	3.89687	0.142512	319.416	3.52175e-26
	AMTRSs10-Solyc06g068490	0.509143	NA	NA	#VALUE!	6.005e-37
	AMTRSs10-Solyc09g065920	0.46857	NA	NA	#VALUE!	7.13771e-32
	AMTRSs10-Solyc11g066660	0.906067	2.49044	0.363818	204.134	1.13572e-08
	AMTRSs10-SsMGT10	0.486497	NA	NA	#VALUE!	1.87729e-24
	AMTRSs10-ZmMGT1	0.488499	NA	NA	#VALUE!	1.57244e-32
	AMTRSs10-ZmMGT10	0.632849	NA	NA	#VALUE!	4.64402e-23
	AMTRSs10-ZmMGT11	0.536922	NA	NA	#VALUE!	1.07215e-39
	AMTRSs10-ZmMGT12	0.899894	2.66505	0.337665	218.447	2.66731e-09
	AMTRSs10-ZmMGT2	0.484268	NA	NA	#VALUE!	9.02665e-33
	AMTRSs10-ZmMGT3	0.504554	NA	NA	#VALUE!	1.14926e-35
	AMTRSs10-ZmMGT4	0.562846	4.89941	0.114881	401.591	8.95337e-27
	AMTRSs10-ZmMGT5	0.469223	2.26799	0.20689	185.901	1.86298e-26
	AMTRSs10-ZmMGT6	0.573983	NA	NA	#VALUE!	1.69346e-27
	AMTRSs10-ZmMGT7	0.491495	NA	NA	#VALUE!	5.54814e-53
	AMTRSs10-ZmMGT8	0.387482	3.29365	0.117645	269.971	1.59553e-41
	AMTRSs10-ZmMGT9	0.434391	NA	NA	#VALUE!	1.43306e-39
	AMTRSs11-Aco003216	0.578664	NA	NA	#VALUE!	1.06438e-33
	AMTRSs11-Aco003501	0.606987	NA	NA	#VALUE!	1.08583e-24
	AMTRSs11-Aco004213	0.546137	NA	NA	#VALUE!	4.90053e-39
	AMTRSs11-Aco004963	0.504972	NA	NA	#VALUE!	2.60523e-41
	AMTRSs11-Aco005953	1.13784	2.84266	0.400271	233.005	9.83275e-06
	AMTRSs11-Aco006204	1.03072	NA	NA	#VALUE!	1.56838e-10
	AMTRSs11-Aco008214	0.292637	NA	NA	#VALUE!	1.16697e-74
	AMTRSs11-Aco009667	0.501828	NA	NA	#VALUE!	1.532e-33
	AMTRSs11-Aco011195	0.50274	NA	NA	#VALUE!	9.82021e-35
	AMTRSs11-Aco011781	0.569859	NA	NA	#VALUE!	5.77981e-34
	AMTRSs11-Aco014492	1.04631	NA	NA	#VALUE!	1.44971e-11
	AMTRSs11-Aco016945	0.312979	NA	NA	#VALUE!	1.66948e-79
	AMTRSs11-Aco017400	0.521428	NA	NA	#VALUE!	6.49309e-33
	AMTRSs11-Aco017696	0.532919	NA	NA	#VALUE!	4.55146e-44
	AMTRSs11-AMTRSs4	0.58708	2.51366	0.233556	206.038	3.60172e-20
	AMTRSs11-GSVIVG2	0.477557	NA	NA	#VALUE!	1.37261e-21
	AMTRSs11-GSVIVG6	0.514464	NA	NA	#VALUE!	2.71495e-36
	AMTRSs11-GSVIVG7	0.975008	NA	NA	#VALUE!	1.20339e-09
	AMTRSs11-Solyc09g065920	0.453521	NA	NA	#VALUE!	5.42403e-35
	AMTRSs11-Solyc11g066660	0.925869	2.62273	0.353017	214.978	1.75222e-08
	AMTRSs11-SsMGT10	0.486052	NA	NA	#VALUE!	1.9293e-28
	AMTRSs1-Aco003216	1.05075	NA	NA	#VALUE!	2.3505e-19
	AMTRSs1-Aco003501	1.09705	NA	NA	#VALUE!	2.95518e-15
	AMTRSs1-Aco004213	0.986465	3.1018	0.31803	254.246	3.5893e-08
	AMTRSs1-Aco004963	0.918964	NA	NA	#VALUE!	1.47096e-16
	AMTRSs1-Aco005953	1.21043	NA	NA	#VALUE!	7.78697e-09
	AMTRSs1-Aco006204	1.16473	3.59246	0.324215	294.464	1.22286e-06
	AMTRSs1-Aco008214	0.894834	NA	NA	#VALUE!	1.65637e-19
	AMTRSs1-Aco009667	0.909544	2.57078	0.353801	210.72	2.88196e-08
	AMTRSs1-Aco011195	1.00228	NA	NA	#VALUE!	2.18135e-14
	AMTRSs1-Aco011781	0.919496	NA	NA	#VALUE!	5.85714e-18
	AMTRSs1-Aco014492	1.18756	NA	NA	#VALUE!	3.44466e-14
	AMTRSs1-Aco016945	0.936972	NA	NA	#VALUE!	2.2578e-21
	AMTRSs1-Aco017400	0.91184	NA	NA	#VALUE!	9.31008e-11
	AMTRSs1-Aco017696	0.998906	NA	NA	#VALUE!	3.33659e-16
	AMTRSs1-AMTRSs10	0.940307	NA	NA	#VALUE!	2.03099e-10
	AMTRSs1-AMTRSs11	0.976635	NA	NA	#VALUE!	4.12345e-15
	AMTRSs1-AMTRSs2	0.977584	3.58809	0.272453	294.106	2.7303e-08
	AMTRSs1-AMTRSs3	0.949395	NA	NA	#VALUE!	1.36063e-14
	AMTRSs1-AMTRSs4	0.977613	NA	NA	#VALUE!	2.48398e-11
	AMTRSs1-AMTRSs5	0.947466	NA	NA	#VALUE!	5.32126e-12
	AMTRSs1-AMTRSs6	0.984607	4.20116	0.234365	344.357	1.73679e-08
	AMTRSs1-AMTRSs7	0.945658	NA	NA	#VALUE!	3.73407e-09
	AMTRSs1-AMTRSs8	0.86113	NA	NA	#VALUE!	4.54367e-13
	AMTRSs1-AMTRSs9	1.11502	NA	NA	#VALUE!	1.35701e-07
	AMTRSs1-AT1G16010	0.893555	NA	NA	#VALUE!	1.96262e-14
	AMTRSs1-AT1G80900	0.968508	NA	NA	#VALUE!	1.0719e-13
	AMTRSs1-AT2G03620	0.938753	NA	NA	#VALUE!	2.78299e-17
	AMTRSs1-AT3G19640	1.00506	2.32495	0.432292	190.57	1.96422e-06
	AMTRSs1-AT3G58970	0.983587	NA	NA	#VALUE!	6.00311e-16
	AMTRSs1-AT4G28580	1.09719	NA	NA	#VALUE!	1.91123e-08
	AMTRSs1-AT5G09690	1.03613	NA	NA	#VALUE!	6.17556e-15
	AMTRSs1-AT5G22830	0.299293	1.97528	0.151519	161.908	5.11408e-47
	AMTRSs1-AT5G64560	0.913851	NA	NA	#VALUE!	3.74621e-18
	AMTRSs1-Bradi2g37540	0.860349	NA	NA	#VALUE!	3.61766e-23
	AMTRSs1-Bradi2g37547	1.02263	NA	NA	#VALUE!	3.54569e-13
	AMTRSs1-Bradi2g58170	0.953174	NA	NA	#VALUE!	5.65824e-13
	AMTRSs1-EDP08672	1.16294	NA	NA	#VALUE!	2.89784e-10
	AMTRSs1-GSVIVG1	0.915058	NA	NA	#VALUE!	4.48638e-09
	AMTRSs1-GSVIVG2	0.989812	NA	NA	#VALUE!	3.28897e-13
	AMTRSs1-GSVIVG3	0.830571	NA	NA	#VALUE!	9.81437e-11
	AMTRSs1-GSVIVG4	0.925031	2.77437	0.333421	227.407	1.7487e-08
	AMTRSs1-GSVIVG5	0.981618	NA	NA	#VALUE!	3.27692e-10
	AMTRSs1-GSVIVG6	0.865893	NA	NA	#VALUE!	1.3278e-14
	AMTRSs1-GSVIVG7	0.232607	3.46861	0.0670605	284.312	1.25265e-67
	AMTRSs1-GSVIVG8	0.947254	NA	NA	#VALUE!	4.90477e-12
	AMTRSs1-LOC_Os01g64890	0.897848	NA	NA	#VALUE!	3.61319e-16
	AMTRSs1-LOC_Os01g68040	1.06365	3.20221	0.33216	262.476	1.20012e-07
	AMTRSs1-LOC_Os03g04480	0.971013	NA	NA	#VALUE!	1.00538e-15
	AMTRSs1-LOC_Os03g48000	0.247221	2.88441	0.0857093	236.427	7.31685e-65
	AMTRSs1-LOC_Os03g53110	0.971925	NA	NA	#VALUE!	1.5668e-14
	AMTRSs1-LOC_Os04g35160	0.927769	NA	NA	#VALUE!	9.421e-23
	AMTRSs1-LOC_Os04g42280	0.90865	NA	NA	#VALUE!	7.34695e-28
	AMTRSs1-LOC_Os06g44150	0.952406	NA	NA	#VALUE!	3.0576e-22
	AMTRSs1-LOC_Os10g39790	1.0032	NA	NA	#VALUE!	3.8079e-14
	AMTRSs1-SbMGT1	1.00626	NA	NA	#VALUE!	1.53827e-22
	AMTRSs1-SbMGT2	0.93724	NA	NA	#VALUE!	6.62305e-16
	AMTRSs1-SbMGT3	0.943376	NA	NA	#VALUE!	1.98468e-18
	AMTRSs1-SbMGT4	0.958587	NA	NA	#VALUE!	1.07964e-25
	AMTRSs1-SbMGT5	0.88663	NA	NA	#VALUE!	1.84529e-16
	AMTRSs1-SbMGT6	0.897773	NA	NA	#VALUE!	8.10756e-14
	AMTRSs1-SbMGT7	1.01904	NA	NA	#VALUE!	4.87598e-13
	AMTRSs1-SbMGT8	1.06294	NA	NA	#VALUE!	6.46258e-12
	AMTRSs1-SbMGT9	0.238721	2.24406	0.106379	183.939	4.7586e-61
	AMTRSs1-Solyc01g103890	0.946747	2.91948	0.324286	239.302	1.04855e-08
	AMTRSs1-Solyc01g106900	0.943589	NA	NA	#VALUE!	1.8126e-11
	AMTRSs1-Solyc03g005390	0.905781	2.55684	0.354258	209.577	1.69653e-08
	AMTRSs1-Solyc05g012220	0.970557	2.94516	0.329543	241.407	3.97186e-08
	AMTRSs1-Solyc06g068490	0.921738	NA	NA	#VALUE!	2.02215e-14
	AMTRSs1-Solyc09g065920	0.87758	3.32697	0.263777	272.702	1.29873e-09
	AMTRSs1-Solyc11g066660	0.27033	2.42763	0.111356	198.986	1.15313e-55
	AMTRSs1-SsMGT10	1.21331	2.41863	0.501653	198.248	0.00199312
	AMTRSs1-ZmMGT1	0.942275	NA	NA	#VALUE!	8.53965e-18
	AMTRSs1-ZmMGT10	0.97312	NA	NA	#VALUE!	3.28295e-11
	AMTRSs1-ZmMGT11	1.05967	NA	NA	#VALUE!	3.90824e-16
	AMTRSs1-ZmMGT12	0.242997	2.74149	0.0886366	224.712	4.7275e-65
	AMTRSs1-ZmMGT2	0.982116	NA	NA	#VALUE!	5.37542e-17
	AMTRSs1-ZmMGT3	0.937544	NA	NA	#VALUE!	2.87407e-25
	AMTRSs1-ZmMGT4	1.00952	NA	NA	#VALUE!	2.35797e-15
	AMTRSs1-ZmMGT5	0.993203	NA	NA	#VALUE!	5.28022e-14
	AMTRSs1-ZmMGT6	1.01093	NA	NA	#VALUE!	5.26362e-12
	AMTRSs1-ZmMGT7	0.947813	NA	NA	#VALUE!	1.8869e-18
	AMTRSs1-ZmMGT8	1.08871	3.20569	0.339617	262.761	4.12171e-07
	AMTRSs1-ZmMGT9	1.10844	2.04637	0.541664	167.735	0.000268587
	AMTRSs2-Aco003216	0.515178	2.62575	0.196202	215.225	3.70671e-25
	AMTRSs2-Aco003501	0.490406	NA	NA	#VALUE!	7.16166e-44
	AMTRSs2-Aco004213	0.11234	2.16393	0.051915	177.371	2.29756e-82
	AMTRSs2-Aco004963	0.518728	2.65891	0.195091	217.943	3.72563e-22
	AMTRSs2-Aco005953	1.12097	2.11352	0.530382	173.239	0.000254138
	AMTRSs2-Aco006204	1.22031	3.31561	0.36805	271.771	3.18891e-05
	AMTRSs2-Aco008214	0.455612	NA	NA	#VALUE!	2.31126e-53
	AMTRSs2-Aco009667	0.115712	2.90463	0.039837	238.084	1.00001e-87
	AMTRSs2-Aco011195	0.483154	NA	NA	#VALUE!	2.56799e-36
	AMTRSs2-Aco011781	0.51169	NA	NA	#VALUE!	3.55137e-39
	AMTRSs2-Aco014492	1.40953	NA	NA	#VALUE!	5.06871e-09
	AMTRSs2-Aco016945	0.468842	NA	NA	#VALUE!	2.00856e-52
	AMTRSs2-Aco017400	0.179987	3.08012	0.0584351	252.469	8.73882e-71
	AMTRSs2-Aco017696	0.522147	NA	NA	#VALUE!	3.21508e-35
	AMTRSs2-AMTRSs10	0.471349	1.78873	0.26351	146.617	4.08943e-22
	AMTRSs2-AMTRSs11	0.516906	NA	NA	#VALUE!	3.13534e-42
	AMTRSs2-AMTRSs3	0.478051	NA	NA	#VALUE!	1.82216e-38
	AMTRSs2-AMTRSs4	0.54989	NA	NA	#VALUE!	1.78313e-29
	AMTRSs2-AMTRSs5	0.586556	2.70525	0.216822	221.742	6.14667e-21
	AMTRSs2-AMTRSs6	0.539272	1.87673	0.287346	153.83	1.12829e-18
	AMTRSs2-AMTRSs7	0.537678	3.22201	0.166877	264.099	7.23764e-16
	AMTRSs2-AMTRSs8	0.463023	NA	NA	#VALUE!	1.18579e-38
	AMTRSs2-AMTRSs9	0.482905	NA	NA	#VALUE!	1.19571e-30
	AMTRSs2-AT1G16010	0.462131	NA	NA	#VALUE!	1.04339e-38
	AMTRSs2-AT1G80900	0.489587	NA	NA	#VALUE!	5.02808e-39
	AMTRSs2-AT2G03620	0.589911	NA	NA	#VALUE!	2.84557e-33
	AMTRSs2-AT3G19640	0.521447	NA	NA	#VALUE!	1.0766e-34
	AMTRSs2-AT3G58970	0.47812	NA	NA	#VALUE!	3.00899e-35
	AMTRSs2-AT4G28580	0.599712	NA	NA	#VALUE!	6.43243e-27
	AMTRSs2-AT5G09690	0.186793	NA	NA	#VALUE!	7.95418e-72
	AMTRSs2-AT5G22830	0.966418	NA	NA	#VALUE!	1.43675e-09
	AMTRSs2-AT5G64560	0.163427	3.79901	0.0430183	311.394	8.78981e-78
	AMTRSs2-Bradi2g37540	0.56054	NA	NA	#VALUE!	2.43901e-33
	AMTRSs2-Bradi2g37547	0.68234	NA	NA	#VALUE!	5.69033e-22
	AMTRSs2-Bradi2g58170	0.586093	NA	NA	#VALUE!	1.03512e-27
	AMTRSs2-EDP08672	1.09197	NA	NA	#VALUE!	7.1166e-11
	AMTRSs2-GSVIVG1	0.481797	2.3435	0.205589	192.09	3.26087e-22
	AMTRSs2-GSVIVG2	0.571294	NA	NA	#VALUE!	1.31785e-15
	AMTRSs2-GSVIVG3	0.437342	NA	NA	#VALUE!	7.03311e-37
	AMTRSs2-GSVIVG4	0.111467	1.36618	0.0815904	111.982	3.29855e-66
	AMTRSs2-GSVIVG5	0.595308	3.36548	0.176886	275.859	2.55187e-22
	AMTRSs2-GSVIVG6	0.455651	NA	NA	#VALUE!	3.05913e-38
	AMTRSs2-GSVIVG7	0.916924	NA	NA	#VALUE!	1.9544e-13
	AMTRSs2-GSVIVG8	0.436905	NA	NA	#VALUE!	2.3783e-36
	AMTRSs2-LOC_Os01g64890	0.545941	NA	NA	#VALUE!	1.80151e-35
	AMTRSs2-LOC_Os01g68040	0.559748	NA	NA	#VALUE!	1.70055e-29
	AMTRSs2-LOC_Os03g04480	0.595769	NA	NA	#VALUE!	4.90874e-33
	AMTRSs2-LOC_Os03g48000	0.934989	NA	NA	#VALUE!	2.57887e-12
	AMTRSs2-LOC_Os03g53110	0.118928	NA	NA	#VALUE!	1.22228e-97
	AMTRSs2-LOC_Os04g35160	0.624095	NA	NA	#VALUE!	4.43194e-29
	AMTRSs2-LOC_Os04g42280	0.451012	NA	NA	#VALUE!	9.67508e-57
	AMTRSs2-LOC_Os06g44150	0.4519	NA	NA	#VALUE!	4.77355e-51
	AMTRSs2-LOC_Os10g39790	0.50843	NA	NA	#VALUE!	4.92006e-43
	AMTRSs2-SbMGT1	0.603895	NA	NA	#VALUE!	1.46176e-36
	AMTRSs2-SbMGT2	0.589993	NA	NA	#VALUE!	6.78096e-36
	AMTRSs2-SbMGT3	0.567892	NA	NA	#VALUE!	1.10859e-32
	AMTRSs2-SbMGT4	0.446954	NA	NA	#VALUE!	2.07515e-65
	AMTRSs2-SbMGT5	0.399445	NA	NA	#VALUE!	3.379e-36
	AMTRSs2-SbMGT6	0.116252	NA	NA	#VALUE!	9.68603e-108
	AMTRSs2-SbMGT7	0.486886	NA	NA	#VALUE!	2.24393e-36
	AMTRSs2-SbMGT8	0.598909	NA	NA	#VALUE!	3.64412e-30
	AMTRSs2-SbMGT9	0.93392	NA	NA	#VALUE!	1.11451e-10
	AMTRSs2-Solyc01g103890	0.480911	NA	NA	#VALUE!	4.3133e-34
	AMTRSs2-Solyc01g106900	0.470999	2.23783	0.210471	183.429	1.28611e-26
	AMTRSs2-Solyc03g005390	0.144226	1.73283	0.0832319	142.035	1.10751e-66
	AMTRSs2-Solyc05g012220	0.52698	3.07224	0.17153	251.823	3.16312e-24
	AMTRSs2-Solyc06g068490	0.471367	NA	NA	#VALUE!	1.3842e-45
	AMTRSs2-Solyc09g065920	0.199505	1.40377	0.142121	115.063	3.26151e-44
	AMTRSs2-Solyc11g066660	0.974879	NA	NA	#VALUE!	1.55079e-11
	AMTRSs2-SsMGT10	0.478707	NA	NA	#VALUE!	1.36606e-20
	AMTRSs2-ZmMGT1	0.42194	NA	NA	#VALUE!	1.30172e-45
	AMTRSs2-ZmMGT10	0.588369	NA	NA	#VALUE!	4.35062e-30
	AMTRSs2-ZmMGT11	0.566474	NA	NA	#VALUE!	5.09838e-38
	AMTRSs2-ZmMGT12	0.938	NA	NA	#VALUE!	1.33242e-10
	AMTRSs2-ZmMGT2	0.437557	NA	NA	#VALUE!	6.79514e-42
	AMTRSs2-ZmMGT3	0.444111	NA	NA	#VALUE!	3.3278e-60
	AMTRSs2-ZmMGT4	0.47196	NA	NA	#VALUE!	3.54179e-38
	AMTRSs2-ZmMGT5	0.119373	NA	NA	#VALUE!	3.44837e-106
	AMTRSs2-ZmMGT6	0.498474	NA	NA	#VALUE!	3.46346e-37
	AMTRSs2-ZmMGT7	0.577583	NA	NA	#VALUE!	1.58221e-40
	AMTRSs2-ZmMGT8	0.550283	2.3468	0.234482	192.361	1.03387e-21
	AMTRSs2-ZmMGT9	0.552525	2.59558	0.212872	212.752	1.07481e-22
	AMTRSs3-Aco003216	0.648637	NA	NA	#VALUE!	1.53861e-30
	AMTRSs3-Aco003501	0.336947	3.40761	0.0988808	279.312	1.07801e-47
	AMTRSs3-Aco004213	0.528219	NA	NA	#VALUE!	3.77806e-35
	AMTRSs3-Aco004963	0.549236	NA	NA	#VALUE!	5.12997e-35
	AMTRSs3-Aco005953	1.07572	NA	NA	#VALUE!	1.09985e-12
	AMTRSs3-Aco006204	1.14608	3.9152	0.292725	320.918	8.2184e-07
	AMTRSs3-Aco008214	0.612772	NA	NA	#VALUE!	1.52627e-38
	AMTRSs3-Aco009667	0.492742	NA	NA	#VALUE!	4.98147e-39
	AMTRSs3-Aco011195	0.580946	NA	NA	#VALUE!	3.44218e-29
	AMTRSs3-Aco011781	0.267963	2.73481	0.0979821	224.165	7.99823e-58
	AMTRSs3-Aco014492	1.30054	NA	NA	#VALUE!	7.5443e-08
	AMTRSs3-Aco016945	0.581598	NA	NA	#VALUE!	4.4103e-37
	AMTRSs3-Aco017400	0.480213	NA	NA	#VALUE!	2.55952e-42
	AMTRSs3-Aco017696	0.615571	NA	NA	#VALUE!	2.53393e-37
	AMTRSs3-AMTRSs10	0.571893	NA	NA	#VALUE!	9.65784e-33
	AMTRSs3-AMTRSs11	0.567642	NA	NA	#VALUE!	9.93978e-36
	AMTRSs3-AMTRSs4	0.621867	NA	NA	#VALUE!	5.45266e-24
	AMTRSs3-AMTRSs5	0.604997	2.5481	0.237431	208.861	5.04892e-20
	AMTRSs3-AMTRSs6	0.612405	NA	NA	#VALUE!	1.03301e-24
	AMTRSs3-AMTRSs7	0.637758	NA	NA	#VALUE!	2.16052e-18
	AMTRSs3-AMTRSs8	0.621936	NA	NA	#VALUE!	7.80477e-33
	AMTRSs3-AMTRSs9	0.132968	0.408069	0.325848	33.4483	1.14452e-11
	AMTRSs3-AT1G16010	0.595293	NA	NA	#VALUE!	2.85673e-28
	AMTRSs3-AT1G80900	0.61724	NA	NA	#VALUE!	2.41214e-26
	AMTRSs3-AT2G03620	0.586266	NA	NA	#VALUE!	9.69211e-29
	AMTRSs3-AT3G19640	0.569857	NA	NA	#VALUE!	6.05412e-30
	AMTRSs3-AT3G58970	0.319844	NA	NA	#VALUE!	7.55049e-63
	AMTRSs3-AT4G28580	0.427314	NA	NA	#VALUE!	2.78193e-44
	AMTRSs3-AT5G09690	0.498641	NA	NA	#VALUE!	2.00064e-40
	AMTRSs3-AT5G22830	0.960868	NA	NA	#VALUE!	8.47763e-16
	AMTRSs3-AT5G64560	0.494821	NA	NA	#VALUE!	1.91079e-32
	AMTRSs3-Bradi2g37540	0.679764	NA	NA	#VALUE!	4.33759e-19
	AMTRSs3-Bradi2g37547	0.679946	NA	NA	#VALUE!	9.52364e-22
	AMTRSs3-Bradi2g58170	0.607058	NA	NA	#VALUE!	7.8224e-37
	AMTRSs3-EDP08672	1.20138	NA	NA	#VALUE!	3.84765e-09
	AMTRSs3-GSVIVG1	0.533346	NA	NA	#VALUE!	1.51183e-23
	AMTRSs3-GSVIVG2	0.676488	NA	NA	#VALUE!	4.25288e-14
	AMTRSs3-GSVIVG3	0.541111	NA	NA	#VALUE!	2.8521e-23
	AMTRSs3-GSVIVG4	0.469729	NA	NA	#VALUE!	1.3147e-34
	AMTRSs3-GSVIVG5	0.59897	NA	NA	#VALUE!	3.02705e-26
	AMTRSs3-GSVIVG6	0.173628	2.00865	0.0864401	164.643	2.81363e-61
	AMTRSs3-GSVIVG7	0.942365	NA	NA	#VALUE!	8.39771e-12
	AMTRSs3-GSVIVG8	0.542475	NA	NA	#VALUE!	1.25334e-34
	AMTRSs3-LOC_Os01g64890	0.663281	NA	NA	#VALUE!	1.3185e-22
	AMTRSs3-LOC_Os01g68040	0.65658	NA	NA	#VALUE!	9.18879e-23
	AMTRSs3-LOC_Os03g04480	0.462967	3.18385	0.145411	260.971	5.59336e-34
	AMTRSs3-LOC_Os03g48000	0.93525	NA	NA	#VALUE!	6.7031e-13
	AMTRSs3-LOC_Os03g53110	0.443337	NA	NA	#VALUE!	2.88132e-46
	AMTRSs3-LOC_Os04g35160	0.760051	NA	NA	#VALUE!	5.96457e-27
	AMTRSs3-LOC_Os04g42280	0.56495	NA	NA	#VALUE!	1.16269e-33
	AMTRSs3-LOC_Os06g44150	0.562594	NA	NA	#VALUE!	1.41653e-39
	AMTRSs3-LOC_Os10g39790	0.375827	NA	NA	#VALUE!	4.37102e-59
	AMTRSs3-SbMGT1	0.638841	NA	NA	#VALUE!	7.31451e-40
	AMTRSs3-SbMGT2	0.675534	NA	NA	#VALUE!	4.66089e-31
	AMTRSs3-SbMGT3	0.664557	NA	NA	#VALUE!	2.34725e-24
	AMTRSs3-SbMGT4	0.58071	NA	NA	#VALUE!	6.16795e-45
	AMTRSs3-SbMGT5	0.511333	NA	NA	#VALUE!	1.79017e-41
	AMTRSs3-SbMGT6	0.46278	NA	NA	#VALUE!	2.08307e-37
	AMTRSs3-SbMGT7	0.357906	NA	NA	#VALUE!	4.11311e-60
	AMTRSs3-SbMGT8	0.471003	2.18948	0.215121	179.466	1.1244e-28
	AMTRSs3-SbMGT9	0.950481	2.48622	0.382299	203.789	2.00216e-08
	AMTRSs3-Solyc01g103890	0.250917	NA	NA	#VALUE!	5.69269e-70
	AMTRSs3-Solyc01g106900	0.586748	NA	NA	#VALUE!	1.3819e-31
	AMTRSs3-Solyc03g005390	0.475919	NA	NA	#VALUE!	2.39107e-40
	AMTRSs3-Solyc05g012220	0.569879	3.0307	0.188036	248.418	2.7517e-23
	AMTRSs3-Solyc06g068490	0.62411	NA	NA	#VALUE!	2.16493e-26
	AMTRSs3-Solyc09g065920	0.499209	NA	NA	#VALUE!	1.17293e-34
	AMTRSs3-Solyc11g066660	0.853003	NA	NA	#VALUE!	4.30822e-14
	AMTRSs3-SsMGT10	0.593364	NA	NA	#VALUE!	2.66114e-20
	AMTRSs3-ZmMGT1	0.576011	NA	NA	#VALUE!	1.90188e-40
	AMTRSs3-ZmMGT10	0.455537	NA	NA	#VALUE!	1.07865e-38
	AMTRSs3-ZmMGT11	0.72042	NA	NA	#VALUE!	1.97267e-27
	AMTRSs3-ZmMGT12	1.01003	3.79163	0.266383	310.789	4.72976e-09
	AMTRSs3-ZmMGT2	0.57716	NA	NA	#VALUE!	1.29969e-41
	AMTRSs3-ZmMGT3	0.583207	NA	NA	#VALUE!	2.0585e-45
	AMTRSs3-ZmMGT4	0.352594	NA	NA	#VALUE!	2.23704e-60
	AMTRSs3-ZmMGT5	0.469467	NA	NA	#VALUE!	2.15323e-41
	AMTRSs3-ZmMGT6	0.359292	NA	NA	#VALUE!	2.26357e-59
	AMTRSs3-ZmMGT7	0.617438	NA	NA	#VALUE!	9.07452e-43
	AMTRSs3-ZmMGT8	0.59119	NA	NA	#VALUE!	1.36746e-34
	AMTRSs3-ZmMGT9	0.586566	NA	NA	#VALUE!	2.25192e-32
	AMTRSs4-Aco003216	0.374543	NA	NA	#VALUE!	6.72363e-56
	AMTRSs4-Aco003501	0.660461	NA	NA	#VALUE!	2.70856e-27
	AMTRSs4-Aco004213	0.559143	NA	NA	#VALUE!	4.97546e-26
	AMTRSs4-Aco004963	0.367868	NA	NA	#VALUE!	1.19778e-72
	AMTRSs4-Aco005953	1.24889	2.89964	0.430704	237.675	4.17423e-05
	AMTRSs4-Aco006204	1.26921	3.04621	0.416652	249.689	6.46326e-05
	AMTRSs4-Aco008214	0.525656	NA	NA	#VALUE!	1.37952e-51
	AMTRSs4-Aco009667	0.639339	NA	NA	#VALUE!	1.75762e-26
	AMTRSs4-Aco011195	0.338331	NA	NA	#VALUE!	2.54916e-45
	AMTRSs4-Aco011781	0.590801	NA	NA	#VALUE!	1.11132e-28
	AMTRSs4-Aco014492	1.15199	NA	NA	#VALUE!	8.40051e-14
	AMTRSs4-Aco016945	0.527275	NA	NA	#VALUE!	4.07313e-45
	AMTRSs4-Aco017400	0.589185	NA	NA	#VALUE!	1.08171e-31
	AMTRSs4-Aco017696	0.336268	NA	NA	#VALUE!	6.36776e-62
	AMTRSs4-SsMGT10	0.373911	NA	NA	#VALUE!	1.05695e-34
	AMTRSs5-Aco003216	0.366851	NA	NA	#VALUE!	4.54608e-56
	AMTRSs5-Aco003501	0.645464	NA	NA	#VALUE!	4.82234e-27
	AMTRSs5-Aco004213	0.545688	3.52875	0.15464	289.242	1.54834e-24
	AMTRSs5-Aco004963	0.335519	NA	NA	#VALUE!	2.13112e-76
	AMTRSs5-Aco005953	1.36642	2.08145	0.656475	170.611	0.0209727
	AMTRSs5-Aco006204	1.50919	NA	NA	#VALUE!	0.000368301
	AMTRSs5-Aco008214	0.504322	NA	NA	#VALUE!	3.75091e-58
	AMTRSs5-Aco009667	0.590171	NA	NA	#VALUE!	2.05234e-23
	AMTRSs5-Aco011195	0.312615	NA	NA	#VALUE!	1.03384e-56
	AMTRSs5-Aco011781	0.611073	NA	NA	#VALUE!	4.83743e-30
	AMTRSs5-Aco014492	1.49296	NA	NA	#VALUE!	2.53093e-09
	AMTRSs5-Aco016945	0.528036	NA	NA	#VALUE!	7.53086e-53
	AMTRSs5-Aco017400	0.545562	NA	NA	#VALUE!	1.65708e-29
	AMTRSs5-Aco017696	0.329676	NA	NA	#VALUE!	6.49038e-70
	AMTRSs5-AMTRSs11	0.555565	2.09486	0.265204	171.71	3.61945e-19
	AMTRSs5-AMTRSs4	0.114846	0.187726	0.611775	15.3874	0.00644529
	AMTRSs5-Bradi2g37540	0.549601	NA	NA	#VALUE!	2.3444e-39
	AMTRSs5-Bradi2g37547	0.609471	NA	NA	#VALUE!	3.41618e-31
	AMTRSs5-GSVIVG2	0.59074	2.67405	0.220916	219.184	5.13033e-13
	AMTRSs5-GSVIVG6	0.566107	6.98805	0.0810107	572.791	7.64886e-24
	AMTRSs5-GSVIVG7	0.894821	NA	NA	#VALUE!	2.51848e-14
	AMTRSs5-Solyc09g065920	0.581531	2.28472	0.25453	187.272	1.42229e-18
	AMTRSs5-Solyc11g066660	0.951464	NA	NA	#VALUE!	1.05589e-09
	AMTRSs5-SsMGT10	0.370392	NA	NA	#VALUE!	3.67971e-40
	AMTRSs6-Aco003216	0.314497	NA	NA	#VALUE!	2.86012e-59
	AMTRSs6-Aco003501	0.591192	NA	NA	#VALUE!	1.15057e-35
	AMTRSs6-Aco004213	0.570203	NA	NA	#VALUE!	6.16415e-26
	AMTRSs6-Aco004963	0.331121	NA	NA	#VALUE!	1.22523e-78
	AMTRSs6-Aco005953	1.32979	2.58737	0.513956	212.08	0.000881011
	AMTRSs6-Aco006204	1.29006	2.54828	0.506248	208.875	0.00056906
	AMTRSs6-Aco008214	0.464811	NA	NA	#VALUE!	2.03496e-58
	AMTRSs6-Aco009667	0.551837	NA	NA	#VALUE!	4.17303e-35
	AMTRSs6-Aco011195	0.282303	NA	NA	#VALUE!	4.00298e-59
	AMTRSs6-Aco011781	0.598455	NA	NA	#VALUE!	5.50462e-28
	AMTRSs6-Aco014492	1.25011	NA	NA	#VALUE!	1.34462e-10
	AMTRSs6-Aco016945	0.47562	NA	NA	#VALUE!	3.96471e-56
	AMTRSs6-Aco017400	0.508774	NA	NA	#VALUE!	1.88536e-31
	AMTRSs6-Aco017696	0.303297	NA	NA	#VALUE!	3.71945e-80
	AMTRSs6-AMTRSs10	0.365369	1.9551	0.18688	160.254	7.78762e-35
	AMTRSs6-AMTRSs11	0.498288	NA	NA	#VALUE!	3.90597e-36
	AMTRSs6-AMTRSs4	0.141568	0.502018	0.281998	41.149	1.43509e-18
	AMTRSs6-AMTRSs5	0.134156	0.450795	0.297599	36.9504	7.97942e-16
	AMTRSs6-AMTRSs7	0.559926	2.6086	0.214646	213.82	6.68234e-14
	AMTRSs6-AMTRSs8	0.484463	NA	NA	#VALUE!	5.46845e-33
	AMTRSs6-AMTRSs9	0.634892	4.02549	0.157718	329.958	7.40743e-18
	AMTRSs6-AT1G16010	0.483084	NA	NA	#VALUE!	6.5755e-43
	AMTRSs6-AT1G80900	0.458975	NA	NA	#VALUE!	7.6744e-33
	AMTRSs6-AT2G03620	0.548867	NA	NA	#VALUE!	3.40276e-27
	AMTRSs6-AT3G19640	0.398079	NA	NA	#VALUE!	8.14318e-58
	AMTRSs6-AT3G58970	0.584307	NA	NA	#VALUE!	5.07566e-31
	AMTRSs6-AT4G28580	0.684933	NA	NA	#VALUE!	8.53315e-21
	AMTRSs6-AT5G09690	0.527087	NA	NA	#VALUE!	2.94507e-36
	AMTRSs6-AT5G22830	0.937802	NA	NA	#VALUE!	2.53553e-12
	AMTRSs6-AT5G64560	0.53946	3.36658	0.16024	275.949	1.53598e-25
	AMTRSs6-Bradi2g37540	0.55045	NA	NA	#VALUE!	4.05546e-34
	AMTRSs6-Bradi2g37547	0.604874	NA	NA	#VALUE!	2.5546e-32
	AMTRSs6-Bradi2g58170	0.334258	NA	NA	#VALUE!	1.9399e-71
	AMTRSs6-EDP08672	1.18929	NA	NA	#VALUE!	1.41772e-09
	AMTRSs6-GSVIVG1	0.493451	NA	NA	#VALUE!	1.25085e-31
	AMTRSs6-GSVIVG2	0.628675	NA	NA	#VALUE!	1.54552e-21
	AMTRSs6-GSVIVG3	0.427825	NA	NA	#VALUE!	7.03082e-45
	AMTRSs6-GSVIVG4	0.535168	NA	NA	#VALUE!	1.33399e-27
	AMTRSs6-GSVIVG5	0.287061	1.92221	0.149339	157.558	2.2504e-44
	AMTRSs6-GSVIVG6	0.580065	NA	NA	#VALUE!	1.33725e-28
	AMTRSs6-GSVIVG7	0.927115	NA	NA	#VALUE!	6.26963e-13
	AMTRSs6-GSVIVG8	0.337168	NA	NA	#VALUE!	1.81321e-60
	AMTRSs6-LOC_Os01g64890	0.405073	NA	NA	#VALUE!	3.13163e-69
	AMTRSs6-LOC_Os01g68040	0.30801	NA	NA	#VALUE!	7.56391e-77
	AMTRSs6-LOC_Os03g04480	0.642429	NA	NA	#VALUE!	3.75577e-34
	AMTRSs6-LOC_Os03g48000	0.907254	NA	NA	#VALUE!	1.67276e-15
	AMTRSs6-LOC_Os03g53110	0.502529	NA	NA	#VALUE!	3.93196e-36
	AMTRSs6-LOC_Os04g35160	0.437299	NA	NA	#VALUE!	1.39777e-70
	AMTRSs6-LOC_Os04g42280	0.497789	NA	NA	#VALUE!	3.60644e-57
	AMTRSs6-LOC_Os06g44150	0.453716	NA	NA	#VALUE!	8.50135e-51
	AMTRSs6-LOC_Os10g39790	0.638781	NA	NA	#VALUE!	6.91185e-33
	AMTRSs6-SbMGT1	0.403564	NA	NA	#VALUE!	1.60787e-84
	AMTRSs6-SbMGT2	0.363912	NA	NA	#VALUE!	7.25494e-71
	AMTRSs6-SbMGT3	0.378925	NA	NA	#VALUE!	6.53557e-69
	AMTRSs6-SbMGT4	0.505598	NA	NA	#VALUE!	2.87e-51
	AMTRSs6-SbMGT5	0.459636	NA	NA	#VALUE!	7.75523e-51
	AMTRSs6-SbMGT6	0.526603	NA	NA	#VALUE!	8.64398e-29
	AMTRSs6-SbMGT7	0.587824	NA	NA	#VALUE!	2.62996e-31
	AMTRSs6-SbMGT8	0.687108	NA	NA	#VALUE!	4.38393e-26
	AMTRSs6-SbMGT9	0.903952	2.35371	0.384053	192.927	4.4559e-08
	AMTRSs6-Solyc01g103890	0.569251	NA	NA	#VALUE!	1.96855e-29
	AMTRSs6-Solyc01g106900	0.341918	NA	NA	#VALUE!	1.08496e-57
	AMTRSs6-Solyc03g005390	0.529515	2.74172	0.193133	224.731	1.06692e-24
	AMTRSs6-Solyc05g012220	0.544478	NA	NA	#VALUE!	6.55127e-27
	AMTRSs6-Solyc06g068490	0.511805	NA	NA	#VALUE!	8.33386e-37
	AMTRSs6-Solyc09g065920	0.563634	2.06601	0.272812	169.345	2.13723e-18
	AMTRSs6-Solyc11g066660	0.866818	NA	NA	#VALUE!	1.35841e-11
	AMTRSs6-SsMGT10	0.331925	NA	NA	#VALUE!	7.82035e-44
	AMTRSs6-ZmMGT1	0.469196	NA	NA	#VALUE!	1.47184e-45
	AMTRSs6-ZmMGT10	0.724083	NA	NA	#VALUE!	2.06543e-25
	AMTRSs6-ZmMGT11	0.453118	NA	NA	#VALUE!	2.77025e-67
	AMTRSs6-ZmMGT12	0.92629	3.08918	0.299849	253.211	3.77879e-09
	AMTRSs6-ZmMGT2	0.502518	NA	NA	#VALUE!	1.39397e-46
	AMTRSs6-ZmMGT3	0.47955	NA	NA	#VALUE!	3.82832e-55
	AMTRSs6-ZmMGT4	0.609374	NA	NA	#VALUE!	1.91035e-38
	AMTRSs6-ZmMGT5	0.520281	NA	NA	#VALUE!	3.61846e-29
	AMTRSs6-ZmMGT6	0.593613	NA	NA	#VALUE!	7.44784e-36
	AMTRSs6-ZmMGT7	0.392176	NA	NA	#VALUE!	1.16796e-81
	AMTRSs6-ZmMGT8	0.30044	NA	NA	#VALUE!	1.1882e-62
	AMTRSs6-ZmMGT9	0.311201	NA	NA	#VALUE!	1.8562e-58
	AMTRSs7-Aco003216	0.572456	NA	NA	#VALUE!	6.64021e-22
	AMTRSs7-Aco003501	0.671161	NA	NA	#VALUE!	1.17035e-15
	AMTRSs7-Aco004213	0.539546	2.17301	0.248295	178.116	1.20307e-12
	AMTRSs7-Aco004963	0.575707	3.39862	0.169394	278.575	1.95804e-15
	AMTRSs7-Aco005953	1.07729	NA	NA	#VALUE!	7.7871e-09
	AMTRSs7-Aco006204	1.07161	NA	NA	#VALUE!	4.29672e-14
	AMTRSs7-Aco008214	0.276481	1.83228	0.150894	150.187	4.56209e-28
	AMTRSs7-Aco009667	0.539761	NA	NA	#VALUE!	4.99895e-18
	AMTRSs7-Aco011195	0.545736	NA	NA	#VALUE!	1.73552e-16
	AMTRSs7-Aco011781	0.603825	1.9539	0.309035	160.156	3.30026e-10
	AMTRSs7-Aco014492	1.28668	NA	NA	#VALUE!	6.78452e-06
	AMTRSs7-Aco016945	0.263375	1.92175	0.137049	157.52	2.87079e-29
	AMTRSs7-Aco017400	0.627219	NA	NA	#VALUE!	3.15282e-14
	AMTRSs7-Aco017696	0.524625	NA	NA	#VALUE!	4.48961e-24
	AMTRSs7-AMTRSs10	0.572472	4.11329	0.139176	337.155	3.21716e-16
	AMTRSs7-AMTRSs11	0.396455	NA	NA	#VALUE!	2.93754e-32
	AMTRSs7-AMTRSs4	0.628503	NA	NA	#VALUE!	1.59194e-21
	AMTRSs7-AMTRSs5	0.591468	NA	NA	#VALUE!	9.97336e-22
	AMTRSs7-AMTRSs8	0.200429	0.322616	0.621262	26.4439	0.0121327
	AMTRSs7-AMTRSs9	1.12446	NA	NA	#VALUE!	8.51552e-09
	AMTRSs7-AT1G16010	0.278814	2.08424	0.133772	170.839	1.06967e-29
	AMTRSs7-AT1G80900	0.275717	2.08586	0.132184	170.972	1.01883e-29
	AMTRSs7-AT2G03620	0.458996	NA	NA	#VALUE!	1.7237e-23
	AMTRSs7-AT3G19640	0.553236	3.22335	0.171634	264.209	5.77285e-16
	AMTRSs7-AT3G58970	0.623006	NA	NA	#VALUE!	1.664e-19
	AMTRSs7-AT4G28580	0.753171	NA	NA	#VALUE!	5.70605e-22
	AMTRSs7-AT5G09690	0.521432	NA	NA	#VALUE!	1.33643e-18
	AMTRSs7-AT5G22830	0.974892	NA	NA	#VALUE!	1.02853e-14
	AMTRSs7-AT5G64560	0.564035	2.35134	0.239878	192.733	7.64404e-13
	AMTRSs7-Bradi2g37540	0.424022	NA	NA	#VALUE!	1.01548e-22
	AMTRSs7-Bradi2g37547	0.456158	2.74795	0.165999	225.242	6.32071e-15
	AMTRSs7-Bradi2g58170	0.540526	NA	NA	#VALUE!	8.26309e-19
	AMTRSs7-EDP08672	1.0947	2.37751	0.460441	194.878	0.000409951
	AMTRSs7-GSVIVG1	0.432738	NA	NA	#VALUE!	7.2386e-27
	AMTRSs7-GSVIVG2	0.34784	1.73644	0.200318	142.331	2.02239e-17
	AMTRSs7-GSVIVG3	0.249752	1.44617	0.172699	118.539	5.84878e-25
	AMTRSs7-GSVIVG4	0.511855	2.51665	0.203387	206.283	2.23838e-15
	AMTRSs7-GSVIVG5	0.560905	3.0104	0.186323	246.754	3.07571e-14
	AMTRSs7-GSVIVG6	0.576323	NA	NA	#VALUE!	1.52764e-16
	AMTRSs7-GSVIVG7	0.972253	5.78398	0.168094	474.097	1.06583e-06
	AMTRSs7-GSVIVG8	0.569334	2.21333	0.25723	181.42	4.86802e-13
	AMTRSs7-LOC_Os01g64890	0.655446	NA	NA	#VALUE!	4.12334e-14
	AMTRSs7-LOC_Os01g68040	0.572722	4.75521	0.120441	389.771	2.97171e-15
	AMTRSs7-LOC_Os03g04480	0.871441	3.13099	0.278327	256.639	9.54543e-08
	AMTRSs7-LOC_Os03g48000	0.827987	NA	NA	#VALUE!	8.79869e-14
	AMTRSs7-LOC_Os03g53110	0.500648	NA	NA	#VALUE!	9.68281e-27
	AMTRSs7-LOC_Os04g35160	0.576777	NA	NA	#VALUE!	1.97874e-20
	AMTRSs7-LOC_Os04g42280	0.308494	NA	NA	#VALUE!	7.83909e-33
	AMTRSs7-LOC_Os06g44150	0.276764	NA	NA	#VALUE!	1.29738e-37
	AMTRSs7-LOC_Os10g39790	0.600212	NA	NA	#VALUE!	7.75441e-16
	AMTRSs7-SbMGT1	0.63472	NA	NA	#VALUE!	6.34932e-23
	AMTRSs7-SbMGT2	0.580741	NA	NA	#VALUE!	1.90592e-19
	AMTRSs7-SbMGT3	0.62248	NA	NA	#VALUE!	8.64426e-17
	AMTRSs7-SbMGT4	0.294857	NA	NA	#VALUE!	1.05495e-38
	AMTRSs7-SbMGT5	0.264166	2.99018	0.0883446	245.097	2.23776e-35
	AMTRSs7-SbMGT6	0.50491	NA	NA	#VALUE!	3.26521e-22
	AMTRSs7-SbMGT7	0.580954	NA	NA	#VALUE!	1.1222e-15
	AMTRSs7-SbMGT8	0.655478	NA	NA	#VALUE!	1.3636e-14
	AMTRSs7-SbMGT9	0.867502	NA	NA	#VALUE!	1.95256e-08
	AMTRSs7-Solyc01g103890	0.597445	NA	NA	#VALUE!	7.41633e-18
	AMTRSs7-Solyc01g106900	0.551756	1.75937	0.31361	144.211	4.56841e-11
	AMTRSs7-Solyc03g005390	0.584108	NA	NA	#VALUE!	1.1205e-17
	AMTRSs7-Solyc05g012220	0.453486	NA	NA	#VALUE!	2.16049e-25
	AMTRSs7-Solyc06g068490	0.259983	1.16751	0.222681	95.6975	2.3532e-19
	AMTRSs7-Solyc09g065920	0.540177	2.10723	0.256344	172.724	6.5517e-13
	AMTRSs7-Solyc11g066660	0.907277	2.45698	0.369266	201.392	3.02344e-06
	AMTRSs7-SsMGT10	1.42909	NA	NA	#VALUE!	0.00235252
	AMTRSs7-ZmMGT1	0.263054	NA	NA	#VALUE!	5.60521e-39
	AMTRSs7-ZmMGT10	0.673504	NA	NA	#VALUE!	1.08265e-13
	AMTRSs7-ZmMGT11	0.708502	NA	NA	#VALUE!	5.24309e-16
	AMTRSs7-ZmMGT12	0.873898	4.74118	0.184321	388.621	2.36571e-08
	AMTRSs7-ZmMGT2	0.264997	4.38133	0.0604831	359.125	1.89747e-36
	AMTRSs7-ZmMGT3	0.288219	3.08452	0.0934405	252.83	2.29429e-32
	AMTRSs7-ZmMGT4	0.601235	NA	NA	#VALUE!	8.20011e-17
	AMTRSs7-ZmMGT5	0.513554	NA	NA	#VALUE!	1.10253e-25
	AMTRSs7-ZmMGT6	0.632173	NA	NA	#VALUE!	2.36496e-13
	AMTRSs7-ZmMGT7	0.64962	NA	NA	#VALUE!	9.51718e-23
	AMTRSs7-ZmMGT8	0.505229	NA	NA	#VALUE!	3.93225e-22
	AMTRSs7-ZmMGT9	0.544122	NA	NA	#VALUE!	1.85474e-23
	AMTRSs8-Aco003216	0.557595	NA	NA	#VALUE!	5.41634e-45
	AMTRSs8-Aco003501	0.546105	NA	NA	#VALUE!	1.37306e-33
	AMTRSs8-Aco004213	0.490065	NA	NA	#VALUE!	5.73471e-36
	AMTRSs8-Aco004963	0.461538	NA	NA	#VALUE!	1.10484e-39
	AMTRSs8-Aco005953	1.1103	2.66853	0.416071	218.732	2.89495e-06
	AMTRSs8-Aco006204	1.17319	NA	NA	#VALUE!	1.14691e-09
	AMTRSs8-Aco008214	0.162666	NA	NA	#VALUE!	4.19639e-97
	AMTRSs8-Aco009667	0.504839	3.93582	0.128268	322.608	1.52252e-28
	AMTRSs8-Aco011195	0.463945	NA	NA	#VALUE!	5.50512e-43
	AMTRSs8-Aco011781	0.549379	NA	NA	#VALUE!	8.35624e-29
	AMTRSs8-Aco014492	1.20139	NA	NA	#VALUE!	6.56475e-11
	AMTRSs8-Aco016945	0.178444	NA	NA	#VALUE!	1.12795e-100
	AMTRSs8-Aco017400	0.509667	NA	NA	#VALUE!	1.5736e-40
	AMTRSs8-Aco017696	0.469363	NA	NA	#VALUE!	4.15358e-53
	AMTRSs8-AMTRSs10	0.507377	3.99776	0.126915	327.685	1.03435e-31
	AMTRSs8-AMTRSs11	0.266741	NA	NA	#VALUE!	3.77674e-75
	AMTRSs8-AMTRSs4	0.572829	2.58472	0.221621	211.862	6.41248e-23
	AMTRSs8-AMTRSs5	0.560618	3.29245	0.170274	269.873	9.81575e-26
	AMTRSs8-AMTRSs9	0.610949	NA	NA	#VALUE!	1.31932e-23
	AMTRSs8-AT1G16010	0.155648	5.709	0.0272636	467.951	2.17876e-90
	AMTRSs8-AT1G80900	0.175631	NA	NA	#VALUE!	4.88569e-91
	AMTRSs8-AT2G03620	0.357717	NA	NA	#VALUE!	2.91531e-60
	AMTRSs8-AT3G19640	0.553297	NA	NA	#VALUE!	7.11304e-33
	AMTRSs8-AT3G58970	0.591805	NA	NA	#VALUE!	1.50124e-36
	AMTRSs8-AT4G28580	0.707311	NA	NA	#VALUE!	9.69871e-30
	AMTRSs8-AT5G09690	0.48234	NA	NA	#VALUE!	1.92043e-37
	AMTRSs8-AT5G22830	0.896835	NA	NA	#VALUE!	1.20272e-11
	AMTRSs8-AT5G64560	0.485342	NA	NA	#VALUE!	9.33627e-34
	AMTRSs8-Bradi2g37540	0.390235	NA	NA	#VALUE!	8.95412e-50
	AMTRSs8-Bradi2g37547	0.478334	NA	NA	#VALUE!	5.03886e-40
	AMTRSs8-Bradi2g58170	0.545739	NA	NA	#VALUE!	6.99758e-42
	AMTRSs8-EDP08672	1.05873	NA	NA	#VALUE!	2.12059e-14
	AMTRSs8-GSVIVG1	0.267596	NA	NA	#VALUE!	1.27321e-59
	AMTRSs8-GSVIVG2	0.286353	1.8515	0.15466	151.762	1.69615e-27
	AMTRSs8-GSVIVG3	0.115526	1.59348	0.072499	130.613	9.10165e-65
	AMTRSs8-GSVIVG4	0.455351	NA	NA	#VALUE!	1.5374e-35
	AMTRSs8-GSVIVG5	0.551052	NA	NA	#VALUE!	7.13183e-29
	AMTRSs8-GSVIVG6	0.524575	NA	NA	#VALUE!	3.00627e-40
	AMTRSs8-GSVIVG7	0.878757	NA	NA	#VALUE!	2.9627e-12
	AMTRSs8-GSVIVG8	0.477661	NA	NA	#VALUE!	1.3076e-34
	AMTRSs8-LOC_Os01g64890	0.643959	NA	NA	#VALUE!	5.76226e-33
	AMTRSs8-LOC_Os01g68040	0.535681	NA	NA	#VALUE!	4.17958e-45
	AMTRSs8-LOC_Os03g04480	0.66099	NA	NA	#VALUE!	2.769e-23
	AMTRSs8-LOC_Os03g48000	0.856465	2.57051	0.333188	210.698	3.25995e-10
	AMTRSs8-LOC_Os03g53110	0.427554	NA	NA	#VALUE!	3.51353e-52
	AMTRSs8-LOC_Os04g35160	0.591474	NA	NA	#VALUE!	2.12441e-40
	AMTRSs8-LOC_Os04g42280	0.244144	NA	NA	#VALUE!	1.90957e-83
	AMTRSs8-LOC_Os06g44150	0.18997	NA	NA	#VALUE!	1.13861e-110
	AMTRSs8-LOC_Os10g39790	0.5617	NA	NA	#VALUE!	8.88114e-38
	AMTRSs8-SbMGT1	0.593197	NA	NA	#VALUE!	2.08001e-45
	AMTRSs8-SbMGT2	0.539661	NA	NA	#VALUE!	1.69401e-39
	AMTRSs8-SbMGT3	0.604306	NA	NA	#VALUE!	7.62817e-38
	AMTRSs8-SbMGT4	0.263374	NA	NA	#VALUE!	4.0616e-83
	AMTRSs8-SbMGT5	0.125981	NA	NA	#VALUE!	3.12925e-108
	AMTRSs8-SbMGT6	0.457862	NA	NA	#VALUE!	2.85254e-41
	AMTRSs8-SbMGT7	0.600834	NA	NA	#VALUE!	9.78538e-32
	AMTRSs8-SbMGT8	0.652882	2.64025	0.24728	216.414	4.03066e-19
	AMTRSs8-SbMGT9	0.902636	1.951	0.462654	159.918	1.0165e-06
	AMTRSs8-Solyc01g103890	0.526261	NA	NA	#VALUE!	3.55727e-33
	AMTRSs8-Solyc01g106900	0.518651	NA	NA	#VALUE!	2.24573e-37
	AMTRSs8-Solyc03g005390	0.503904	NA	NA	#VALUE!	1.67531e-38
	AMTRSs8-Solyc05g012220	0.331	NA	NA	#VALUE!	2.87539e-63
	AMTRSs8-Solyc06g068490	0.140371	1.55022	0.090549	127.067	1.86345e-71
	AMTRSs8-Solyc09g065920	0.461442	3.97961	0.115952	326.198	7.25364e-31
	AMTRSs8-Solyc11g066660	0.946398	2.27489	0.41602	186.466	3.27924e-07
	AMTRSs8-SsMGT10	0.510598	2.07455	0.246125	170.045	9.23618e-15
	AMTRSs8-ZmMGT1	0.202203	NA	NA	#VALUE!	2.58564e-101
	AMTRSs8-ZmMGT10	0.662167	2.6151	0.253209	214.352	1.37571e-18
	AMTRSs8-ZmMGT11	0.620684	NA	NA	#VALUE!	6.72448e-40
	AMTRSs8-ZmMGT12	0.887501	1.88067	0.471908	154.153	1.02491e-06
	AMTRSs8-ZmMGT2	0.190336	NA	NA	#VALUE!	2.44302e-94
	AMTRSs8-ZmMGT3	0.269421	NA	NA	#VALUE!	4.38792e-79
	AMTRSs8-ZmMGT4	0.554102	NA	NA	#VALUE!	2.94155e-34
	AMTRSs8-ZmMGT5	0.451246	NA	NA	#VALUE!	3.94723e-54
	AMTRSs8-ZmMGT6	0.552518	NA	NA	#VALUE!	5.81461e-33
	AMTRSs8-ZmMGT7	0.576477	NA	NA	#VALUE!	2.47116e-50
	AMTRSs8-ZmMGT8	0.513946	NA	NA	#VALUE!	1.43242e-40
	AMTRSs8-ZmMGT9	0.531045	NA	NA	#VALUE!	1.14941e-36
	AMTRSs9-Aco003216	0.629788	NA	NA	#VALUE!	2.05606e-22
	AMTRSs9-Aco003501	0.349831	2.49289	0.140332	204.335	6.73714e-34
	AMTRSs9-Aco004213	0.564259	NA	NA	#VALUE!	2.98066e-28
	AMTRSs9-Aco004963	0.547677	NA	NA	#VALUE!	8.62968e-23
	AMTRSs9-Aco005953	1.02976	3.65297	0.281898	299.424	1.05888e-07
	AMTRSs9-Aco006204	1.03419	2.06275	0.501364	169.078	7.82034e-05
	AMTRSs9-Aco008214	0.60799	NA	NA	#VALUE!	2.98221e-20
	AMTRSs9-Aco009667	0.525626	NA	NA	#VALUE!	1.55254e-27
	AMTRSs9-Aco011195	0.570492	NA	NA	#VALUE!	1.47837e-25
	AMTRSs9-Aco011781	0.313198	2.12133	0.147642	173.88	5.3599e-37
	AMTRSs9-Aco014492	1.73806	NA	NA	#VALUE!	3.58167e-05
	AMTRSs9-Aco016945	0.586453	NA	NA	#VALUE!	3.55565e-29
	AMTRSs9-Aco017400	0.505751	NA	NA	#VALUE!	3.13969e-24
	AMTRSs9-Aco017696	0.625877	NA	NA	#VALUE!	3.50535e-25
	AMTRSs9-AMTRSs10	0.621675	NA	NA	#VALUE!	3.39092e-27
	AMTRSs9-AMTRSs11	0.592261	NA	NA	#VALUE!	3.30985e-20
	AMTRSs9-AMTRSs4	0.624789	3.45318	0.180931	283.048	9.1445e-18
	AMTRSs9-AMTRSs5	0.673005	3.03643	0.221643	248.888	1.91394e-15
	AMTRSs9-AT1G16010	0.605511	3.75833	0.161112	308.06	4.73518e-20
	AMTRSs9-AT1G80900	0.666779	NA	NA	#VALUE!	4.45913e-21
	AMTRSs9-AT2G03620	0.594715	NA	NA	#VALUE!	1.03005e-20
	AMTRSs9-AT3G19640	0.610319	NA	NA	#VALUE!	4.55397e-30
	AMTRSs9-AT3G58970	0.323643	2.83368	0.114213	232.269	2.05847e-39
	AMTRSs9-AT4G28580	0.443327	2.81909	0.157259	231.073	1.90715e-26
	AMTRSs9-AT5G09690	0.537778	NA	NA	#VALUE!	7.85678e-31
	AMTRSs9-AT5G22830	1.01704	2.2036	0.461537	180.623	2.34802e-05
	AMTRSs9-AT5G64560	0.544154	NA	NA	#VALUE!	5.54434e-28
	AMTRSs9-Bradi2g37540	0.785196	NA	NA	#VALUE!	1.25476e-13
	AMTRSs9-Bradi2g37547	0.671295	NA	NA	#VALUE!	8.56029e-19
	AMTRSs9-Bradi2g58170	0.646826	2.15092	0.300721	176.305	8.26579e-14
	AMTRSs9-EDP08672	1.15196	NA	NA	#VALUE!	9.90978e-12
	AMTRSs9-GSVIVG1	0.528818	2.30354	0.229567	188.815	1.69483e-15
	AMTRSs9-GSVIVG2	0.763908	2.90672	0.262807	238.256	5.54596e-08
	AMTRSs9-GSVIVG3	0.54206	2.22284	0.243859	182.2	4.73901e-15
	AMTRSs9-GSVIVG4	0.470905	NA	NA	#VALUE!	1.94017e-33
	AMTRSs9-GSVIVG5	0.670795	3.51547	0.190812	288.153	3.05501e-16
	AMTRSs9-GSVIVG6	0.216676	1.59333	0.13599	130.601	5.23422e-37
	AMTRSs9-GSVIVG7	1.01064	1.83893	0.549582	150.732	0.000509621
	AMTRSs9-GSVIVG8	0.517632	2.34729	0.220524	192.401	6.76836e-18
	AMTRSs9-LOC_Os01g64890	0.680889	NA	NA	#VALUE!	5.2367e-20
	AMTRSs9-LOC_Os01g68040	0.647237	2.28137	0.283705	186.998	2.24848e-14
	AMTRSs9-LOC_Os03g04480	0.540873	2.10085	0.257455	172.201	2.80199e-18
	AMTRSs9-LOC_Os03g48000	1.08679	1.87956	0.578215	154.062	0.001569
	AMTRSs9-LOC_Os03g53110	0.49734	4.65328	0.10688	381.416	3.09619e-24
	AMTRSs9-LOC_Os04g35160	0.741227	NA	NA	#VALUE!	8.07094e-25
	AMTRSs9-LOC_Os04g42280	0.617956	NA	NA	#VALUE!	2.1901e-29
	AMTRSs9-LOC_Os06g44150	0.57138	NA	NA	#VALUE!	2.84826e-21
	AMTRSs9-LOC_Os10g39790	0.425709	NA	NA	#VALUE!	1.98772e-38
	AMTRSs9-SbMGT1	0.692989	NA	NA	#VALUE!	2.77058e-25
	AMTRSs9-SbMGT2	0.727867	NA	NA	#VALUE!	7.53186e-14
	AMTRSs9-SbMGT3	0.678405	NA	NA	#VALUE!	5.49731e-17
	AMTRSs9-SbMGT4	0.566325	NA	NA	#VALUE!	7.46894e-28
	AMTRSs9-SbMGT5	0.506804	NA	NA	#VALUE!	1.50967e-29
	AMTRSs9-SbMGT6	0.483074	NA	NA	#VALUE!	9.60282e-30
	AMTRSs9-SbMGT7	0.379059	NA	NA	#VALUE!	4.07788e-40
	AMTRSs9-SbMGT8	0.50431	2.22682	0.226471	182.526	1.63735e-21
	AMTRSs9-SbMGT9	0.989473	1.72508	0.573582	141.4	0.000969337
	AMTRSs9-Solyc01g103890	0.289516	NA	NA	#VALUE!	1.1579e-46
	AMTRSs9-Solyc01g106900	0.60407	NA	NA	#VALUE!	9.65644e-25
	AMTRSs9-Solyc03g005390	0.503601	NA	NA	#VALUE!	2.70567e-32
	AMTRSs9-Solyc05g012220	0.60241	1.90668	0.315947	156.285	3.09709e-13
	AMTRSs9-Solyc06g068490	0.572816	NA	NA	#VALUE!	2.89018e-22
	AMTRSs9-Solyc09g065920	0.531356	NA	NA	#VALUE!	8.76158e-30
	AMTRSs9-Solyc11g066660	0.991605	2.38224	0.416249	195.266	4.07603e-06
	AMTRSs9-SsMGT10	0.58553	3.35798	0.17437	275.244	3.00173e-15
	AMTRSs9-ZmMGT1	0.564561	NA	NA	#VALUE!	2.99204e-27
	AMTRSs9-ZmMGT10	0.485904	2.05596	0.236339	168.521	2.73653e-21
	AMTRSs9-ZmMGT11	0.835117	NA	NA	#VALUE!	1.73795e-17
	AMTRSs9-ZmMGT12	1.15166	2.5539	0.450941	209.336	0.00011505
	AMTRSs9-ZmMGT2	0.549145	NA	NA	#VALUE!	1.04263e-27
	AMTRSs9-ZmMGT3	0.573356	NA	NA	#VALUE!	2.45935e-26
	AMTRSs9-ZmMGT4	0.385184	NA	NA	#VALUE!	3.72656e-40
	AMTRSs9-ZmMGT5	0.492424	NA	NA	#VALUE!	3.02052e-27
	AMTRSs9-ZmMGT6	0.379518	NA	NA	#VALUE!	7.32519e-41
	AMTRSs9-ZmMGT7	0.693059	NA	NA	#VALUE!	4.34474e-30
	AMTRSs9-ZmMGT8	0.635233	NA	NA	#VALUE!	1.67911e-21
	AMTRSs9-ZmMGT9	0.637413	NA	NA	#VALUE!	7.32275e-21
	AT1G16010-Aco003216	0.590801	NA	NA	#VALUE!	5.1802e-38
	AT1G16010-Aco003501	0.562411	NA	NA	#VALUE!	2.00167e-36
	AT1G16010-Aco004213	0.51467	NA	NA	#VALUE!	3.25026e-46
	AT1G16010-Aco004963	0.461213	NA	NA	#VALUE!	3.63765e-53
	AT1G16010-Aco005953	1.16707	NA	NA	#VALUE!	5.11522e-11
	AT1G16010-Aco006204	1.24245	3.23613	0.383931	265.257	2.38843e-05
	AT1G16010-Aco008214	0.142	NA	NA	#VALUE!	1.46506e-104
	AT1G16010-Aco009667	0.480123	NA	NA	#VALUE!	3.62729e-45
	AT1G16010-Aco011195	0.478513	NA	NA	#VALUE!	1.2014e-34
	AT1G16010-Aco011781	0.572061	NA	NA	#VALUE!	1.11959e-32
	AT1G16010-Aco014492	1.05516	NA	NA	#VALUE!	2.23507e-14
	AT1G16010-Aco016945	0.189618	NA	NA	#VALUE!	2.34298e-94
	AT1G16010-Aco017400	0.518663	NA	NA	#VALUE!	1.77977e-31
	AT1G16010-Aco017696	0.511579	NA	NA	#VALUE!	8.52405e-59
	AT1G16010-AMTRSs11	0.282826	NA	NA	#VALUE!	1.6982e-82
	AT1G16010-AMTRSs4	0.559	NA	NA	#VALUE!	5.64415e-32
	AT1G16010-AMTRSs5	0.526521	NA	NA	#VALUE!	2.33421e-40
	AT1G16010-AT2G03620	0.355788	NA	NA	#VALUE!	4.19281e-55
	AT1G16010-AT3G19640	0.51958	4.6253	0.112334	379.123	1.46373e-30
	AT1G16010-AT3G58970	0.565672	NA	NA	#VALUE!	7.83244e-39
	AT1G16010-AT4G28580	0.677382	NA	NA	#VALUE!	2.49534e-28
	AT1G16010-AT5G09690	0.523597	NA	NA	#VALUE!	1.22558e-31
	AT1G16010-AT5G22830	0.861406	NA	NA	#VALUE!	7.21788e-16
	AT1G16010-AT5G64560	0.478168	3.46753	0.137899	284.224	2.34524e-30
	AT1G16010-Bradi2g37540	0.390816	NA	NA	#VALUE!	4.54747e-46
	AT1G16010-Bradi2g37547	0.459011	NA	NA	#VALUE!	6.04223e-45
	AT1G16010-Bradi2g58170	0.515952	NA	NA	#VALUE!	1.05943e-39
	AT1G16010-EDP08672	1.11842	NA	NA	#VALUE!	4.21487e-13
	AT1G16010-GSVIVG2	0.26255	2.45929	0.106759	201.581	2.73611e-33
	AT1G16010-GSVIVG6	0.490043	NA	NA	#VALUE!	3.91764e-38
	AT1G16010-GSVIVG7	0.911167	NA	NA	#VALUE!	5.36822e-14
	AT1G16010-LOC_Os01g64890	0.654576	NA	NA	#VALUE!	2.60438e-27
	AT1G16010-LOC_Os01g68040	0.536486	NA	NA	#VALUE!	6.50931e-34
	AT1G16010-LOC_Os03g04480	0.640733	NA	NA	#VALUE!	1.31881e-28
	AT1G16010-LOC_Os03g48000	0.830034	NA	NA	#VALUE!	3.13383e-19
	AT1G16010-LOC_Os03g53110	0.406248	NA	NA	#VALUE!	6.56594e-54
	AT1G16010-LOC_Os04g35160	0.61996	NA	NA	#VALUE!	1.2619e-28
	AT1G16010-LOC_Os04g42280	0.224618	NA	NA	#VALUE!	1.25722e-89
	AT1G16010-LOC_Os06g44150	0.189058	NA	NA	#VALUE!	5.25814e-96
	AT1G16010-LOC_Os10g39790	0.577673	NA	NA	#VALUE!	6.15738e-38
	AT1G16010-SbMGT1	0.656682	NA	NA	#VALUE!	1.70861e-33
	AT1G16010-SbMGT2	0.579009	NA	NA	#VALUE!	1.88679e-36
	AT1G16010-SbMGT3	0.632141	NA	NA	#VALUE!	2.44676e-35
	AT1G16010-SbMGT4	0.235294	NA	NA	#VALUE!	2.59175e-91
	AT1G16010-SbMGT5	0.131312	NA	NA	#VALUE!	1.92459e-81
	AT1G16010-SbMGT6	0.431199	NA	NA	#VALUE!	3.57531e-50
	AT1G16010-SbMGT7	0.589895	NA	NA	#VALUE!	3.20351e-31
	AT1G16010-SbMGT8	0.686019	NA	NA	#VALUE!	1.85925e-23
	AT1G16010-SbMGT9	0.875931	NA	NA	#VALUE!	3.11185e-13
	AT1G16010-Solyc09g065920	0.45287	NA	NA	#VALUE!	5.86405e-46
	AT1G16010-Solyc11g066660	0.863468	2.98702	0.289074	244.838	3.79502e-11
	AT1G16010-SsMGT10	0.504056	2.11434	0.238399	173.307	6.43206e-15
	AT1G16010-ZmMGT1	0.20336	NA	NA	#VALUE!	4.45541e-85
	AT1G16010-ZmMGT10	0.675368	NA	NA	#VALUE!	1.3307e-21
	AT1G16010-ZmMGT11	0.607314	NA	NA	#VALUE!	1.07165e-40
	AT1G16010-ZmMGT12	0.877966	NA	NA	#VALUE!	7.92638e-14
	AT1G16010-ZmMGT2	0.200079	NA	NA	#VALUE!	6.47379e-91
	AT1G16010-ZmMGT3	0.243723	NA	NA	#VALUE!	5.39916e-81
	AT1G16010-ZmMGT4	0.562888	NA	NA	#VALUE!	2.5651e-34
	AT1G16010-ZmMGT5	0.414691	NA	NA	#VALUE!	2.84727e-45
	AT1G16010-ZmMGT6	0.603492	3.63847	0.165864	298.235	6.97479e-25
	AT1G16010-ZmMGT7	0.600427	NA	NA	#VALUE!	9.26962e-39
	AT1G16010-ZmMGT8	0.506697	2.21039	0.229234	181.18	2.87782e-24
	AT1G16010-ZmMGT9	0.500914	2.28195	0.219512	187.045	2.45988e-25
	AT1G80900-Aco003216	0.565326	NA	NA	#VALUE!	4.6943e-38
	AT1G80900-Aco003501	0.558167	NA	NA	#VALUE!	2.68207e-43
	AT1G80900-Aco004213	0.576775	NA	NA	#VALUE!	3.84829e-33
	AT1G80900-Aco004963	0.470169	NA	NA	#VALUE!	4.78135e-49
	AT1G80900-Aco005953	1.26151	NA	NA	#VALUE!	7.1312e-06
	AT1G80900-Aco006204	1.30547	NA	NA	#VALUE!	2.41985e-06
	AT1G80900-Aco008214	0.149413	NA	NA	#VALUE!	7.59055e-121
	AT1G80900-Aco009667	0.49507	NA	NA	#VALUE!	8.05429e-37
	AT1G80900-Aco011195	0.464091	NA	NA	#VALUE!	3.00544e-49
	AT1G80900-Aco011781	0.587073	NA	NA	#VALUE!	1.7695e-36
	AT1G80900-Aco014492	1.1777	NA	NA	#VALUE!	1.6e-14
	AT1G80900-Aco016945	0.205114	NA	NA	#VALUE!	2.56316e-96
	AT1G80900-Aco017400	0.527361	NA	NA	#VALUE!	5.19307e-31
	AT1G80900-Aco017696	0.534464	NA	NA	#VALUE!	3.28709e-42
	AT1G80900-AMTRSs11	0.288737	NA	NA	#VALUE!	2.93544e-71
	AT1G80900-AMTRSs4	0.571569	2.31164	0.247257	189.479	3.29237e-21
	AT1G80900-AMTRSs5	0.516003	NA	NA	#VALUE!	2.25956e-31
	AT1G80900-AT1G16010	0.0633507	0.628691	0.100766	51.532	3.32969e-49
	AT1G80900-AT2G03620	0.385955	NA	NA	#VALUE!	5.07805e-50
	AT1G80900-AT3G19640	0.553079	NA	NA	#VALUE!	3.53056e-35
	AT1G80900-AT3G58970	0.581141	NA	NA	#VALUE!	4.19904e-40
	AT1G80900-AT4G28580	0.619497	NA	NA	#VALUE!	1.858e-33
	AT1G80900-AT5G09690	0.521731	3.26348	0.159869	267.498	2.67641e-27
	AT1G80900-AT5G22830	0.852369	NA	NA	#VALUE!	5.25474e-18
	AT1G80900-AT5G64560	0.487819	NA	NA	#VALUE!	1.48563e-33
	AT1G80900-Bradi2g37540	0.385183	NA	NA	#VALUE!	2.9569e-42
	AT1G80900-Bradi2g37547	0.453283	NA	NA	#VALUE!	4.46048e-40
	AT1G80900-Bradi2g58170	0.544467	NA	NA	#VALUE!	4.91384e-42
	AT1G80900-EDP08672	1.09819	NA	NA	#VALUE!	2.07546e-12
	AT1G80900-GSVIVG2	0.289585	3.81566	0.0758937	312.759	1.52178e-33
	AT1G80900-GSVIVG6	0.530083	NA	NA	#VALUE!	1.40724e-31
	AT1G80900-GSVIVG7	0.889931	NA	NA	#VALUE!	8.74164e-20
	AT1G80900-LOC_Os01g64890	0.642227	NA	NA	#VALUE!	7.16419e-38
	AT1G80900-LOC_Os01g68040	0.518597	NA	NA	#VALUE!	4.03953e-37
	AT1G80900-LOC_Os03g04480	0.671818	NA	NA	#VALUE!	4.70648e-36
	AT1G80900-LOC_Os03g48000	0.884613	NA	NA	#VALUE!	4.96167e-17
	AT1G80900-LOC_Os03g53110	0.433313	NA	NA	#VALUE!	1.4798e-57
	AT1G80900-LOC_Os04g35160	0.594015	NA	NA	#VALUE!	8.08786e-35
	AT1G80900-LOC_Os04g42280	0.242249	NA	NA	#VALUE!	2.33624e-93
	AT1G80900-LOC_Os06g44150	0.214605	NA	NA	#VALUE!	2.99715e-102
	AT1G80900-LOC_Os10g39790	0.619415	NA	NA	#VALUE!	2.57655e-42
	AT1G80900-SbMGT1	0.610633	NA	NA	#VALUE!	1.20178e-39
	AT1G80900-SbMGT2	0.60771	NA	NA	#VALUE!	1.66357e-34
	AT1G80900-SbMGT3	0.622877	NA	NA	#VALUE!	4.7086e-35
	AT1G80900-SbMGT4	0.254841	NA	NA	#VALUE!	3.74239e-82
	AT1G80900-SbMGT5	0.145339	NA	NA	#VALUE!	2.85589e-90
	AT1G80900-SbMGT6	0.469169	NA	NA	#VALUE!	3.36356e-46
	AT1G80900-SbMGT7	0.610807	NA	NA	#VALUE!	7.02508e-36
	AT1G80900-SbMGT8	0.674935	NA	NA	#VALUE!	8.11595e-31
	AT1G80900-SbMGT9	0.923498	NA	NA	#VALUE!	4.78258e-12
	AT1G80900-Solyc09g065920	0.462844	NA	NA	#VALUE!	9.50592e-44
	AT1G80900-Solyc11g066660	0.900521	NA	NA	#VALUE!	2.04225e-12
	AT1G80900-SsMGT10	0.454147	NA	NA	#VALUE!	2.79943e-27
	AT1G80900-ZmMGT1	0.218113	NA	NA	#VALUE!	6.348e-93
	AT1G80900-ZmMGT10	0.701963	NA	NA	#VALUE!	1.72807e-29
	AT1G80900-ZmMGT11	0.634973	NA	NA	#VALUE!	3.42319e-32
	AT1G80900-ZmMGT12	0.952732	4.1196	0.231268	337.672	6.47748e-10
	AT1G80900-ZmMGT2	0.219587	NA	NA	#VALUE!	2.94137e-96
	AT1G80900-ZmMGT3	0.261891	NA	NA	#VALUE!	7.84457e-85
	AT1G80900-ZmMGT4	0.608087	NA	NA	#VALUE!	8.09748e-36
	AT1G80900-ZmMGT5	0.459564	NA	NA	#VALUE!	1.47815e-42
	AT1G80900-ZmMGT6	0.607751	NA	NA	#VALUE!	2.46911e-32
	AT1G80900-ZmMGT7	0.551455	NA	NA	#VALUE!	2.55814e-40
	AT1G80900-ZmMGT8	0.491789	NA	NA	#VALUE!	4.67365e-32
	AT1G80900-ZmMGT9	0.497625	NA	NA	#VALUE!	2.88204e-36
	AT2G03620-Aco003216	0.612653	NA	NA	#VALUE!	8.27552e-33
	AT2G03620-Aco003501	0.632849	NA	NA	#VALUE!	3.07769e-28
	AT2G03620-Aco004213	0.597397	NA	NA	#VALUE!	1.59572e-42
	AT2G03620-Aco004963	0.551481	NA	NA	#VALUE!	2.01772e-29
	AT2G03620-Aco005953	1.19103	3.64108	0.32711	298.449	5.68108e-06
	AT2G03620-Aco006204	1.10519	2.23781	0.493873	183.427	6.68649e-05
	AT2G03620-Aco008214	0.389449	NA	NA	#VALUE!	7.1087e-59
	AT2G03620-Aco009667	0.535576	NA	NA	#VALUE!	7.50879e-35
	AT2G03620-Aco011195	0.534821	3.42565	0.156123	280.791	2.40754e-21
	AT2G03620-Aco011781	0.574869	NA	NA	#VALUE!	5.5503e-42
	AT2G03620-Aco014492	1.10562	NA	NA	#VALUE!	1.83602e-13
	AT2G03620-Aco016945	0.407837	NA	NA	#VALUE!	1.53077e-60
	AT2G03620-Aco017400	0.577492	NA	NA	#VALUE!	1.39446e-28
	AT2G03620-Aco017696	0.584789	NA	NA	#VALUE!	5.23662e-46
	AT2G03620-AMTRSs11	0.314258	NA	NA	#VALUE!	1.10073e-50
	AT2G03620-AMTRSs4	0.606492	NA	NA	#VALUE!	1.10015e-28
	AT2G03620-AMTRSs5	0.558757	NA	NA	#VALUE!	1.14644e-29
	AT2G03620-AT3G19640	0.603667	NA	NA	#VALUE!	6.86622e-29
	AT2G03620-AT3G58970	0.61229	NA	NA	#VALUE!	4.05777e-27
	AT2G03620-AT4G28580	0.711611	NA	NA	#VALUE!	9.89604e-19
	AT2G03620-AT5G09690	0.586368	NA	NA	#VALUE!	4.48387e-27
	AT2G03620-AT5G22830	0.932136	3.7756	0.246884	309.475	5.5236e-10
	AT2G03620-AT5G64560	0.558348	NA	NA	#VALUE!	1.09851e-27
	AT2G03620-Bradi2g37540	0.489763	NA	NA	#VALUE!	2.4675e-31
	AT2G03620-Bradi2g37547	0.596035	NA	NA	#VALUE!	2.92382e-34
	AT2G03620-Bradi2g58170	0.552786	NA	NA	#VALUE!	1.67828e-42
	AT2G03620-EDP08672	1.12374	NA	NA	#VALUE!	7.32405e-13
	AT2G03620-GSVIVG2	0.485119	NA	NA	#VALUE!	2.48661e-28
	AT2G03620-GSVIVG6	0.532283	NA	NA	#VALUE!	1.27464e-43
	AT2G03620-GSVIVG7	0.892876	NA	NA	#VALUE!	4.83015e-14
	AT2G03620-LOC_Os01g64890	0.61351	NA	NA	#VALUE!	3.82608e-37
	AT2G03620-LOC_Os01g68040	0.52428	NA	NA	#VALUE!	1.97811e-32
	AT2G03620-LOC_Os03g04480	0.680343	NA	NA	#VALUE!	2.87685e-25
	AT2G03620-LOC_Os03g48000	0.990332	NA	NA	#VALUE!	3.42934e-15
	AT2G03620-LOC_Os03g53110	0.537292	NA	NA	#VALUE!	6.53955e-30
	AT2G03620-LOC_Os04g35160	0.588339	NA	NA	#VALUE!	1.73013e-39
	AT2G03620-LOC_Os04g42280	0.411396	NA	NA	#VALUE!	1.35081e-65
	AT2G03620-LOC_Os06g44150	0.398159	NA	NA	#VALUE!	5.22429e-66
	AT2G03620-LOC_Os10g39790	0.613145	NA	NA	#VALUE!	3.86566e-29
	AT2G03620-SbMGT1	0.594514	NA	NA	#VALUE!	2.88822e-41
	AT2G03620-SbMGT2	0.62755	NA	NA	#VALUE!	1.73444e-27
	AT2G03620-SbMGT3	0.618607	NA	NA	#VALUE!	2.14594e-42
	AT2G03620-SbMGT4	0.410973	NA	NA	#VALUE!	1.29539e-68
	AT2G03620-SbMGT5	0.336578	NA	NA	#VALUE!	5.11787e-64
	AT2G03620-SbMGT6	0.525379	NA	NA	#VALUE!	8.75272e-38
	AT2G03620-SbMGT7	0.627153	NA	NA	#VALUE!	1.41778e-35
	AT2G03620-SbMGT8	0.764862	NA	NA	#VALUE!	6.44875e-24
	AT2G03620-SbMGT9	0.986732	NA	NA	#VALUE!	7.00709e-13
	AT2G03620-Solyc09g065920	0.564333	NA	NA	#VALUE!	1.60227e-29
	AT2G03620-Solyc11g066660	0.896571	4.33945	0.206609	355.693	9.72646e-11
	AT2G03620-SsMGT10	0.512986	NA	NA	#VALUE!	1.32747e-23
	AT2G03620-ZmMGT1	0.407252	NA	NA	#VALUE!	1.0266e-60
	AT2G03620-ZmMGT10	0.702808	NA	NA	#VALUE!	2.43137e-22
	AT2G03620-ZmMGT11	0.618969	NA	NA	#VALUE!	4.43154e-37
	AT2G03620-ZmMGT12	0.956832	NA	NA	#VALUE!	3.94601e-19
	AT2G03620-ZmMGT2	0.411712	NA	NA	#VALUE!	1.36416e-60
	AT2G03620-ZmMGT3	0.407927	NA	NA	#VALUE!	4.62202e-64
	AT2G03620-ZmMGT4	0.609857	NA	NA	#VALUE!	6.50998e-35
	AT2G03620-ZmMGT5	0.530025	NA	NA	#VALUE!	5.07278e-36
	AT2G03620-ZmMGT6	0.579807	NA	NA	#VALUE!	5.03423e-39
	AT2G03620-ZmMGT7	0.623127	NA	NA	#VALUE!	4.32966e-35
	AT2G03620-ZmMGT8	0.523932	NA	NA	#VALUE!	2.26227e-28
	AT2G03620-ZmMGT9	0.549901	5.38256	0.102164	441.193	7.52742e-25
	AT3G19640-Aco003216	0.468212	NA	NA	#VALUE!	2.71473e-41
	AT3G19640-Aco003501	0.610138	NA	NA	#VALUE!	4.74965e-25
	AT3G19640-Aco004213	0.54505	NA	NA	#VALUE!	2.68926e-34
	AT3G19640-Aco004963	0.271959	NA	NA	#VALUE!	2.16649e-52
	AT3G19640-Aco005953	1.10369	2.00905	0.549357	164.676	0.000146906
	AT3G19640-Aco006204	1.17152	3.81343	0.30721	312.576	6.25217e-07
	AT3G19640-Aco008214	0.490703	NA	NA	#VALUE!	1.46596e-46
	AT3G19640-Aco009667	0.541292	NA	NA	#VALUE!	1.10849e-30
	AT3G19640-Aco011195	0.368797	NA	NA	#VALUE!	1.73116e-49
	AT3G19640-Aco011781	0.600196	NA	NA	#VALUE!	1.66607e-30
	AT3G19640-Aco014492	1.15537	NA	NA	#VALUE!	8.24395e-13
	AT3G19640-Aco016945	0.516467	NA	NA	#VALUE!	1.54388e-41
	AT3G19640-Aco017400	0.477895	NA	NA	#VALUE!	2.43728e-42
	AT3G19640-Aco017696	0.359261	NA	NA	#VALUE!	2.0757e-65
	AT3G19640-AMTRSs11	0.502084	NA	NA	#VALUE!	1.668e-30
	AT3G19640-AMTRSs4	0.411378	NA	NA	#VALUE!	1.40471e-55
	AT3G19640-AMTRSs5	0.41385	NA	NA	#VALUE!	9.8217e-57
	AT3G19640-AT3G58970	0.579262	NA	NA	#VALUE!	9.93212e-28
	AT3G19640-AT4G28580	0.635532	NA	NA	#VALUE!	2.25301e-31
	AT3G19640-AT5G09690	0.520966	NA	NA	#VALUE!	6.12684e-36
	AT3G19640-AT5G22830	0.959758	3.55801	0.269746	291.64	2.54366e-09
	AT3G19640-AT5G64560	0.500764	NA	NA	#VALUE!	6.6008e-37
	AT3G19640-Bradi2g37540	0.543112	NA	NA	#VALUE!	4.57638e-30
	AT3G19640-Bradi2g37547	0.601037	NA	NA	#VALUE!	4.18671e-25
	AT3G19640-Bradi2g58170	0.407097	3.41948	0.119052	280.285	7.82421e-41
	AT3G19640-EDP08672	1.28625	NA	NA	#VALUE!	2.6171e-10
	AT3G19640-GSVIVG2	0.608175	NA	NA	#VALUE!	7.30338e-18
	AT3G19640-GSVIVG6	0.505656	NA	NA	#VALUE!	6.78609e-36
	AT3G19640-GSVIVG7	0.909315	NA	NA	#VALUE!	9.30773e-14
	AT3G19640-LOC_Os01g64890	0.492107	NA	NA	#VALUE!	6.05672e-50
	AT3G19640-LOC_Os01g68040	0.347834	NA	NA	#VALUE!	1.99431e-61
	AT3G19640-LOC_Os03g04480	0.684258	2.87907	0.237666	235.989	8.90947e-18
	AT3G19640-LOC_Os03g48000	0.871279	NA	NA	#VALUE!	1.92942e-17
	AT3G19640-LOC_Os03g53110	0.508547	NA	NA	#VALUE!	1.5221e-33
	AT3G19640-LOC_Os04g35160	0.50426	NA	NA	#VALUE!	8.34139e-45
	AT3G19640-LOC_Os04g42280	0.522346	NA	NA	#VALUE!	6.17852e-35
	AT3G19640-LOC_Os06g44150	0.500854	NA	NA	#VALUE!	1.90711e-42
	AT3G19640-LOC_Os10g39790	0.613422	NA	NA	#VALUE!	7.56188e-26
	AT3G19640-SbMGT1	0.459489	NA	NA	#VALUE!	1.09979e-46
	AT3G19640-SbMGT2	0.390088	NA	NA	#VALUE!	1.55006e-39
	AT3G19640-SbMGT3	0.486373	NA	NA	#VALUE!	1.00589e-46
	AT3G19640-SbMGT4	0.5355	NA	NA	#VALUE!	1.31852e-37
	AT3G19640-SbMGT5	0.448336	NA	NA	#VALUE!	3.85545e-38
	AT3G19640-SbMGT6	0.498406	NA	NA	#VALUE!	8.36147e-31
	AT3G19640-SbMGT7	0.567873	NA	NA	#VALUE!	2.56909e-34
	AT3G19640-SbMGT8	0.661577	NA	NA	#VALUE!	4.15979e-25
	AT3G19640-SbMGT9	0.834667	NA	NA	#VALUE!	1.23868e-14
	AT3G19640-Solyc09g065920	0.49071	NA	NA	#VALUE!	8.69242e-33
	AT3G19640-Solyc11g066660	0.918746	2.15524	0.426284	176.659	1.98522e-07
	AT3G19640-SsMGT10	0.423905	NA	NA	#VALUE!	1.57936e-29
	AT3G19640-ZmMGT1	0.501494	NA	NA	#VALUE!	5.8214e-42
	AT3G19640-ZmMGT10	0.66846	NA	NA	#VALUE!	1.22605e-25
	AT3G19640-ZmMGT11	0.509216	NA	NA	#VALUE!	4.64905e-41
	AT3G19640-ZmMGT12	0.871895	3.105	0.280803	254.508	6.34162e-11
	AT3G19640-ZmMGT2	0.514914	NA	NA	#VALUE!	9.18952e-39
	AT3G19640-ZmMGT3	0.506803	NA	NA	#VALUE!	6.16981e-44
	AT3G19640-ZmMGT4	0.591542	NA	NA	#VALUE!	1.9447e-35
	AT3G19640-ZmMGT5	0.509505	NA	NA	#VALUE!	3.4802e-34
	AT3G19640-ZmMGT6	0.617176	NA	NA	#VALUE!	1.4537e-29
	AT3G19640-ZmMGT7	0.452083	NA	NA	#VALUE!	7.10018e-50
	AT3G19640-ZmMGT8	0.382772	NA	NA	#VALUE!	2.35938e-47
	AT3G19640-ZmMGT9	0.392787	NA	NA	#VALUE!	4.0546e-52
	AT3G58970-Aco003216	0.662926	NA	NA	#VALUE!	1.44481e-23
	AT3G58970-Aco003501	0.365795	2.20555	0.165852	180.783	5.24368e-38
	AT3G58970-Aco004213	0.494606	NA	NA	#VALUE!	1.80209e-35
	AT3G58970-Aco004963	0.555927	NA	NA	#VALUE!	5.05728e-40
	AT3G58970-Aco005953	1.11257	NA	NA	#VALUE!	6.40935e-09
	AT3G58970-Aco006204	1.23748	2.57394	0.480772	210.979	0.000145773
	AT3G58970-Aco008214	0.597138	NA	NA	#VALUE!	2.67507e-45
	AT3G58970-Aco009667	0.515764	5.51615	0.0935006	452.143	1.54422e-28
	AT3G58970-Aco011195	0.564044	NA	NA	#VALUE!	1.37826e-31
	AT3G58970-Aco011781	0.295302	NA	NA	#VALUE!	6.78549e-75
	AT3G58970-Aco014492	1.13462	NA	NA	#VALUE!	1.24196e-07
	AT3G58970-Aco016945	0.633186	NA	NA	#VALUE!	2.62848e-40
	AT3G58970-Aco017400	0.507992	NA	NA	#VALUE!	6.79998e-37
	AT3G58970-Aco017696	0.605007	NA	NA	#VALUE!	2.58359e-34
	AT3G58970-AMTRSs11	0.615808	NA	NA	#VALUE!	3.82329e-25
	AT3G58970-AMTRSs4	0.656339	NA	NA	#VALUE!	8.60192e-22
	AT3G58970-AMTRSs5	0.61804	NA	NA	#VALUE!	7.55593e-30
	AT3G58970-AT5G22830	0.965641	NA	NA	#VALUE!	2.19261e-12
	AT3G58970-Bradi2g37540	0.630847	NA	NA	#VALUE!	1.46176e-24
	AT3G58970-Bradi2g37547	0.713675	NA	NA	#VALUE!	5.69954e-22
	AT3G58970-Bradi2g58170	0.638173	NA	NA	#VALUE!	8.75297e-32
	AT3G58970-EDP08672	1.18844	NA	NA	#VALUE!	5.32054e-09
	AT3G58970-GSVIVG2	0.605125	NA	NA	#VALUE!	9.04814e-18
	AT3G58970-GSVIVG6	0.146582	1.93499	0.0757535	158.606	1.51682e-65
	AT3G58970-GSVIVG7	0.884302	NA	NA	#VALUE!	1.80497e-18
	AT3G58970-LOC_Os01g64890	0.69533	NA	NA	#VALUE!	8.96973e-29
	AT3G58970-LOC_Os01g68040	0.61789	NA	NA	#VALUE!	3.28153e-31
	AT3G58970-LOC_Os03g04480	0.470813	NA	NA	#VALUE!	1.18891e-35
	AT3G58970-LOC_Os03g48000	0.981646	NA	NA	#VALUE!	5.06868e-12
	AT3G58970-LOC_Os03g53110	0.473207	NA	NA	#VALUE!	4.16171e-35
	AT3G58970-LOC_Os04g35160	0.699956	NA	NA	#VALUE!	1.32898e-19
	AT3G58970-LOC_Os04g42280	0.623461	NA	NA	#VALUE!	1.40185e-24
	AT3G58970-LOC_Os06g44150	0.592645	NA	NA	#VALUE!	1.90426e-37
	AT3G58970-LOC_Os10g39790	0.332647	NA	NA	#VALUE!	8.63561e-64
	AT3G58970-SbMGT1	0.650565	NA	NA	#VALUE!	6.12113e-27
	AT3G58970-SbMGT2	0.707937	NA	NA	#VALUE!	4.61683e-22
	AT3G58970-SbMGT3	0.65022	NA	NA	#VALUE!	2.01938e-32
	AT3G58970-SbMGT4	0.657207	NA	NA	#VALUE!	2.4249e-30
	AT3G58970-SbMGT5	0.520272	NA	NA	#VALUE!	9.52943e-38
	AT3G58970-SbMGT6	0.482629	NA	NA	#VALUE!	4.63567e-39
	AT3G58970-SbMGT7	0.295655	NA	NA	#VALUE!	2.83595e-59
	AT3G58970-SbMGT8	0.456759	NA	NA	#VALUE!	5.02497e-38
	AT3G58970-SbMGT9	0.935687	4.54777	0.205746	372.768	8.50405e-11
	AT3G58970-Solyc09g065920	0.482774	2.49337	0.193623	204.375	1.63916e-25
	AT3G58970-Solyc11g066660	0.868849	NA	NA	#VALUE!	9.79546e-14
	AT3G58970-SsMGT10	0.54497	NA	NA	#VALUE!	9.26558e-22
	AT3G58970-ZmMGT1	0.581978	NA	NA	#VALUE!	3.53085e-34
	AT3G58970-ZmMGT10	0.463072	4.06253	0.113986	332.994	1.43042e-35
	AT3G58970-ZmMGT11	0.731121	NA	NA	#VALUE!	2.79104e-25
	AT3G58970-ZmMGT12	0.941793	3.13083	0.300813	256.625	1.0211e-09
	AT3G58970-ZmMGT2	0.595819	NA	NA	#VALUE!	5.32542e-33
	AT3G58970-ZmMGT3	0.637419	NA	NA	#VALUE!	7.39841e-29
	AT3G58970-ZmMGT4	0.299977	NA	NA	#VALUE!	2.88239e-62
	AT3G58970-ZmMGT5	0.487062	NA	NA	#VALUE!	1.25875e-42
	AT3G58970-ZmMGT6	0.316209	NA	NA	#VALUE!	8.86304e-55
	AT3G58970-ZmMGT7	0.655523	NA	NA	#VALUE!	3.17762e-33
	AT3G58970-ZmMGT8	0.612387	NA	NA	#VALUE!	3.96071e-35
	AT3G58970-ZmMGT9	0.637706	NA	NA	#VALUE!	1.06324e-31
	AT4G28580-Aco003216	0.756463	NA	NA	#VALUE!	4.17476e-23
	AT4G28580-Aco003501	0.438539	NA	NA	#VALUE!	6.93826e-38
	AT4G28580-Aco004213	0.682192	2.61761	0.260616	214.558	2.75049e-16
	AT4G28580-Aco004963	0.655771	NA	NA	#VALUE!	2.72123e-33
	AT4G28580-Aco005953	1.02161	NA	NA	#VALUE!	5.52794e-09
	AT4G28580-Aco006204	1.14282	NA	NA	#VALUE!	4.59e-08
	AT4G28580-Aco008214	0.666685	NA	NA	#VALUE!	8.49084e-36
	AT4G28580-Aco009667	0.619029	2.94137	0.210456	241.096	7.43695e-19
	AT4G28580-Aco011195	0.60669	NA	NA	#VALUE!	1.41263e-28
	AT4G28580-Aco011781	0.374068	NA	NA	#VALUE!	1.3065e-59
	AT4G28580-Aco014492	1.45752	NA	NA	#VALUE!	0.000257867
	AT4G28580-Aco016945	0.694999	NA	NA	#VALUE!	1.47314e-34
	AT4G28580-Aco017400	0.671646	NA	NA	#VALUE!	2.42606e-30
	AT4G28580-Aco017696	0.677816	NA	NA	#VALUE!	1.59999e-31
	AT4G28580-AMTRSs11	0.663545	2.33383	0.284316	191.298	4.45709e-15
	AT4G28580-AMTRSs4	0.739264	3.07154	0.240682	251.766	5.37749e-15
	AT4G28580-AMTRSs5	0.696558	2.37047	0.293848	194.301	2.05717e-14
	AT4G28580-AT3G58970	0.204876	0.376599	0.544016	30.8688	3.70137e-05
	AT4G28580-AT5G09690	0.628822	3.4258	0.183554	280.803	9.35458e-20
	AT4G28580-AT5G22830	1.051	NA	NA	#VALUE!	7.73639e-09
	AT4G28580-AT5G64560	0.627069	NA	NA	#VALUE!	3.39714e-21
	AT4G28580-Bradi2g37540	0.787735	NA	NA	#VALUE!	9.7281e-25
	AT4G28580-Bradi2g37547	0.81616	NA	NA	#VALUE!	7.03081e-22
	AT4G28580-Bradi2g58170	0.660599	NA	NA	#VALUE!	8.28668e-36
	AT4G28580-EDP08672	1.26755	NA	NA	#VALUE!	3.77041e-10
	AT4G28580-GSVIVG2	0.673683	NA	NA	#VALUE!	4.62493e-16
	AT4G28580-GSVIVG6	0.30946	1.86604	0.165838	152.954	4.64921e-34
	AT4G28580-GSVIVG7	1.03039	NA	NA	#VALUE!	2.29369e-15
	AT4G28580-LOC_Os01g64890	0.765111	NA	NA	#VALUE!	1.19547e-25
	AT4G28580-LOC_Os01g68040	0.672182	NA	NA	#VALUE!	2.44156e-31
	AT4G28580-LOC_Os03g04480	0.594304	NA	NA	#VALUE!	3.25278e-31
	AT4G28580-LOC_Os03g48000	1.03998	NA	NA	#VALUE!	6.01255e-09
	AT4G28580-LOC_Os03g53110	0.604225	2.1396	0.282402	175.377	1.19934e-16
	AT4G28580-LOC_Os04g35160	0.771226	NA	NA	#VALUE!	1.05946e-19
	AT4G28580-LOC_Os04g42280	0.696519	NA	NA	#VALUE!	2.22566e-29
	AT4G28580-LOC_Os06g44150	0.659718	NA	NA	#VALUE!	3.25939e-32
	AT4G28580-LOC_Os10g39790	0.447196	NA	NA	#VALUE!	7.1673e-42
	AT4G28580-SbMGT1	0.784932	NA	NA	#VALUE!	6.78366e-20
	AT4G28580-SbMGT2	0.721004	NA	NA	#VALUE!	1.35778e-17
	AT4G28580-SbMGT3	0.699767	NA	NA	#VALUE!	8.73547e-28
	AT4G28580-SbMGT4	0.724854	NA	NA	#VALUE!	2.03572e-25
	AT4G28580-SbMGT5	0.605951	NA	NA	#VALUE!	2.65031e-27
	AT4G28580-SbMGT6	0.556637	NA	NA	#VALUE!	2.92899e-27
	AT4G28580-SbMGT7	0.421019	NA	NA	#VALUE!	1.31229e-43
	AT4G28580-SbMGT8	0.551256	NA	NA	#VALUE!	3.8915e-33
	AT4G28580-SbMGT9	1.01924	2.05456	0.496088	168.407	2.06426e-05
	AT4G28580-Solyc09g065920	0.590073	3.05106	0.193399	250.087	6.96909e-20
	AT4G28580-Solyc11g066660	1.00389	6.7757	0.14816	555.385	6.40338e-09
	AT4G28580-SsMGT10	0.637087	NA	NA	#VALUE!	2.1443e-14
	AT4G28580-ZmMGT1	0.653358	NA	NA	#VALUE!	3.27718e-32
	AT4G28580-ZmMGT10	0.549633	NA	NA	#VALUE!	4.6143e-29
	AT4G28580-ZmMGT11	0.787657	NA	NA	#VALUE!	2.29283e-24
	AT4G28580-ZmMGT12	1.0618	2.58451	0.410834	211.845	1.75143e-06
	AT4G28580-ZmMGT2	0.652567	NA	NA	#VALUE!	1.81128e-29
	AT4G28580-ZmMGT3	0.722952	NA	NA	#VALUE!	1.63252e-25
	AT4G28580-ZmMGT4	0.443086	NA	NA	#VALUE!	3.15135e-41
	AT4G28580-ZmMGT5	0.576676	5.43314	0.10614	445.339	9.18126e-23
	AT4G28580-ZmMGT6	0.422777	NA	NA	#VALUE!	7.38666e-45
	AT4G28580-ZmMGT7	0.753039	NA	NA	#VALUE!	1.28334e-22
	AT4G28580-ZmMGT8	0.663491	NA	NA	#VALUE!	3.33943e-26
	AT4G28580-ZmMGT9	0.661727	NA	NA	#VALUE!	5.00525e-27
	AT5G09690-Aco003216	0.555508	NA	NA	#VALUE!	1.19643e-28
	AT5G09690-Aco003501	0.510959	NA	NA	#VALUE!	7.98062e-31
	AT5G09690-Aco004213	0.22023	NA	NA	#VALUE!	4.76716e-68
	AT5G09690-Aco004963	0.492777	NA	NA	#VALUE!	5.70603e-31
	AT5G09690-Aco005953	1.10787	NA	NA	#VALUE!	1.84271e-08
	AT5G09690-Aco006204	1.04344	NA	NA	#VALUE!	4.18303e-14
	AT5G09690-Aco008214	0.460711	NA	NA	#VALUE!	7.91601e-45
	AT5G09690-Aco009667	0.209496	NA	NA	#VALUE!	1.81191e-70
	AT5G09690-Aco011195	0.455802	NA	NA	#VALUE!	1.92854e-38
	AT5G09690-Aco011781	0.504362	NA	NA	#VALUE!	2.1338e-39
	AT5G09690-Aco014492	1.43519	NA	NA	#VALUE!	6.47066e-11
	AT5G09690-Aco016945	0.501114	NA	NA	#VALUE!	3.61203e-43
	AT5G09690-Aco017400	0.244185	NA	NA	#VALUE!	1.65963e-61
	AT5G09690-Aco017696	0.495604	NA	NA	#VALUE!	6.02779e-35
	AT5G09690-AMTRSs11	0.507646	NA	NA	#VALUE!	1.01667e-50
	AT5G09690-AMTRSs4	0.559648	NA	NA	#VALUE!	7.34577e-40
	AT5G09690-AMTRSs5	0.588008	NA	NA	#VALUE!	1.18951e-30
	AT5G09690-AT3G58970	0.534422	NA	NA	#VALUE!	1.67085e-32
	AT5G09690-AT5G22830	0.921234	NA	NA	#VALUE!	4.23872e-11
	AT5G09690-AT5G64560	0.123326	0.81486	0.151346	66.7918	1.38813e-37
	AT5G09690-Bradi2g37540	0.579671	NA	NA	#VALUE!	3.42966e-27
	AT5G09690-Bradi2g37547	0.692516	NA	NA	#VALUE!	1.4533e-20
	AT5G09690-Bradi2g58170	0.578164	NA	NA	#VALUE!	4.2643e-33
	AT5G09690-EDP08672	1.14558	NA	NA	#VALUE!	4.51144e-07
	AT5G09690-GSVIVG2	0.577055	NA	NA	#VALUE!	4.97035e-18
	AT5G09690-GSVIVG6	0.423949	NA	NA	#VALUE!	2.25663e-42
	AT5G09690-GSVIVG7	0.967042	NA	NA	#VALUE!	9.20531e-16
	AT5G09690-LOC_Os01g64890	0.5615	NA	NA	#VALUE!	9.50174e-27
	AT5G09690-LOC_Os01g68040	0.580238	NA	NA	#VALUE!	1.81401e-28
	AT5G09690-LOC_Os03g04480	0.626454	NA	NA	#VALUE!	5.93523e-35
	AT5G09690-LOC_Os03g48000	0.94152	2.79607	0.33673	229.186	1.96712e-08
	AT5G09690-LOC_Os03g53110	0.190246	2.94146	0.0646777	241.103	3.1288e-67
	AT5G09690-LOC_Os04g35160	0.62355	NA	NA	#VALUE!	1.74942e-31
	AT5G09690-LOC_Os04g42280	0.520392	NA	NA	#VALUE!	1.06989e-29
	AT5G09690-LOC_Os06g44150	0.494907	NA	NA	#VALUE!	3.33556e-47
	AT5G09690-LOC_Os10g39790	0.572509	NA	NA	#VALUE!	3.89215e-38
	AT5G09690-SbMGT1	0.617079	NA	NA	#VALUE!	1.46222e-36
	AT5G09690-SbMGT2	0.568069	NA	NA	#VALUE!	8.07775e-31
	AT5G09690-SbMGT3	0.552555	NA	NA	#VALUE!	8.83015e-30
	AT5G09690-SbMGT4	0.530932	NA	NA	#VALUE!	3.51695e-41
	AT5G09690-SbMGT5	0.419542	NA	NA	#VALUE!	2.66614e-46
	AT5G09690-SbMGT6	0.184141	NA	NA	#VALUE!	3.02919e-82
	AT5G09690-SbMGT7	0.529776	NA	NA	#VALUE!	2.07529e-35
	AT5G09690-SbMGT8	0.57967	NA	NA	#VALUE!	2.59721e-25
	AT5G09690-SbMGT9	0.927293	NA	NA	#VALUE!	1.54023e-13
	AT5G09690-Solyc09g065920	0.221548	3.65905	0.060548	299.922	9.65452e-59
	AT5G09690-Solyc11g066660	0.935716	NA	NA	#VALUE!	3.17077e-10
	AT5G09690-SsMGT10	0.485274	NA	NA	#VALUE!	7.34968e-20
	AT5G09690-ZmMGT1	0.499311	NA	NA	#VALUE!	3.52131e-49
	AT5G09690-ZmMGT10	0.604007	NA	NA	#VALUE!	6.78411e-26
	AT5G09690-ZmMGT11	0.620028	NA	NA	#VALUE!	1.42715e-36
	AT5G09690-ZmMGT12	0.927878	NA	NA	#VALUE!	7.40839e-13
	AT5G09690-ZmMGT2	0.477539	NA	NA	#VALUE!	2.0919e-48
	AT5G09690-ZmMGT3	0.527692	NA	NA	#VALUE!	5.44892e-44
	AT5G09690-ZmMGT4	0.539614	NA	NA	#VALUE!	2.1607e-34
	AT5G09690-ZmMGT5	0.191495	NA	NA	#VALUE!	1.63404e-85
	AT5G09690-ZmMGT6	0.567197	NA	NA	#VALUE!	7.1159e-33
	AT5G09690-ZmMGT7	0.604827	NA	NA	#VALUE!	3.66601e-31
	AT5G09690-ZmMGT8	0.525522	NA	NA	#VALUE!	6.34552e-30
	AT5G09690-ZmMGT9	0.514849	NA	NA	#VALUE!	4.15114e-32
	AT5G22830-Aco003216	0.99621	NA	NA	#VALUE!	3.76642e-20
	AT5G22830-Aco003501	1.12059	NA	NA	#VALUE!	1.50771e-10
	AT5G22830-Aco004213	0.976134	NA	NA	#VALUE!	1.10811e-15
	AT5G22830-Aco004963	0.912041	NA	NA	#VALUE!	1.90583e-13
	AT5G22830-Aco005953	1.38625	5.20277	0.266444	426.457	8.53491e-05
	AT5G22830-Aco006204	1.35436	NA	NA	#VALUE!	6.28638e-09
	AT5G22830-Aco008214	0.918911	NA	NA	#VALUE!	1.12464e-21
	AT5G22830-Aco009667	0.912665	NA	NA	#VALUE!	3.95724e-17
	AT5G22830-Aco011195	0.889361	NA	NA	#VALUE!	1.28617e-20
	AT5G22830-Aco011781	0.89963	NA	NA	#VALUE!	4.63944e-16
	AT5G22830-Aco014492	1.19054	NA	NA	#VALUE!	1.73798e-16
	AT5G22830-Aco016945	0.862093	NA	NA	#VALUE!	4.71273e-26
	AT5G22830-Aco017400	0.955803	NA	NA	#VALUE!	4.51208e-11
	AT5G22830-Aco017696	0.978001	NA	NA	#VALUE!	1.17415e-16
	AT5G22830-AMTRSs11	0.935401	NA	NA	#VALUE!	1.48247e-15
	AT5G22830-AMTRSs4	0.990293	NA	NA	#VALUE!	6.87533e-13
	AT5G22830-AMTRSs5	0.972322	NA	NA	#VALUE!	1.90363e-12
	AT5G22830-Bradi2g37540	0.91742	NA	NA	#VALUE!	6.22971e-17
	AT5G22830-Bradi2g37547	0.978448	NA	NA	#VALUE!	2.54943e-17
	AT5G22830-Bradi2g58170	0.929348	NA	NA	#VALUE!	2.962e-14
	AT5G22830-EDP08672	1.08568	NA	NA	#VALUE!	3.90476e-10
	AT5G22830-GSVIVG2	1.09396	2.16921	0.50431	177.804	0.00135502
	AT5G22830-GSVIVG6	0.874347	NA	NA	#VALUE!	1.55435e-12
	AT5G22830-GSVIVG7	0.192234	1.66173	0.115683	136.207	1.97725e-62
	AT5G22830-LOC_Os01g64890	0.948705	NA	NA	#VALUE!	1.24373e-24
	AT5G22830-LOC_Os01g68040	0.908451	NA	NA	#VALUE!	1.23917e-16
	AT5G22830-LOC_Os03g04480	0.939254	NA	NA	#VALUE!	4.38133e-15
	AT5G22830-LOC_Os03g48000	0.292105	NA	NA	#VALUE!	7.59207e-67
	AT5G22830-LOC_Os03g53110	1.04205	NA	NA	#VALUE!	2.57541e-14
	AT5G22830-LOC_Os04g35160	0.988536	NA	NA	#VALUE!	4.56481e-15
	AT5G22830-LOC_Os04g42280	0.829487	NA	NA	#VALUE!	4.66117e-29
	AT5G22830-LOC_Os06g44150	0.943176	NA	NA	#VALUE!	1.33726e-25
	AT5G22830-LOC_Os10g39790	0.918338	NA	NA	#VALUE!	3.47943e-15
	AT5G22830-SbMGT1	0.979657	NA	NA	#VALUE!	6.1843e-19
	AT5G22830-SbMGT2	0.942593	NA	NA	#VALUE!	1.16782e-18
	AT5G22830-SbMGT3	0.872289	NA	NA	#VALUE!	1.67567e-27
	AT5G22830-SbMGT4	0.830198	NA	NA	#VALUE!	3.62962e-26
	AT5G22830-SbMGT5	0.809976	NA	NA	#VALUE!	1.39465e-16
	AT5G22830-SbMGT6	0.928854	NA	NA	#VALUE!	1.33236e-13
	AT5G22830-SbMGT7	1.01509	NA	NA	#VALUE!	1.05981e-16
	AT5G22830-SbMGT8	0.984475	NA	NA	#VALUE!	2.47295e-19
	AT5G22830-SbMGT9	0.301922	NA	NA	#VALUE!	1.31916e-67
	AT5G22830-Solyc09g065920	0.992526	4.07003	0.243862	333.609	4.32966e-08
	AT5G22830-Solyc11g066660	0.220102	1.84792	0.119108	151.469	8.26938e-60
	AT5G22830-SsMGT10	1.22143	NA	NA	#VALUE!	4.42805e-08
	AT5G22830-ZmMGT1	0.836717	NA	NA	#VALUE!	1.9094e-20
	AT5G22830-ZmMGT10	0.913543	NA	NA	#VALUE!	3.62291e-23
	AT5G22830-ZmMGT11	1.0814	NA	NA	#VALUE!	8.84767e-15
	AT5G22830-ZmMGT12	0.288825	NA	NA	#VALUE!	7.02279e-66
	AT5G22830-ZmMGT2	0.844236	NA	NA	#VALUE!	8.65096e-21
	AT5G22830-ZmMGT3	0.837807	NA	NA	#VALUE!	8.24386e-25
	AT5G22830-ZmMGT4	0.962443	NA	NA	#VALUE!	9.12288e-16
	AT5G22830-ZmMGT5	0.971755	NA	NA	#VALUE!	1.01764e-14
	AT5G22830-ZmMGT6	1.05091	NA	NA	#VALUE!	6.10974e-13
	AT5G22830-ZmMGT7	0.929455	NA	NA	#VALUE!	4.06239e-15
	AT5G22830-ZmMGT8	0.971321	NA	NA	#VALUE!	1.58893e-19
	AT5G22830-ZmMGT9	0.934988	NA	NA	#VALUE!	2.31662e-16
	AT5G64560-Aco003216	0.611454	NA	NA	#VALUE!	6.86692e-24
	AT5G64560-Aco003501	0.483742	2.83376	0.170706	232.275	1.51007e-27
	AT5G64560-Aco004213	0.172872	2.16215	0.0799538	177.225	6.08635e-65
	AT5G64560-Aco004963	0.493379	NA	NA	#VALUE!	1.18117e-33
	AT5G64560-Aco005953	1.1978	5.30145	0.225938	434.545	5.0878e-06
	AT5G64560-Aco006204	1.01692	NA	NA	#VALUE!	1.96673e-11
	AT5G64560-Aco008214	0.457688	NA	NA	#VALUE!	5.52212e-36
	AT5G64560-Aco009667	0.187633	3.70433	0.0506524	303.634	3.46556e-70
	AT5G64560-Aco011195	0.471811	NA	NA	#VALUE!	4.27649e-32
	AT5G64560-Aco011781	0.477814	NA	NA	#VALUE!	2.0087e-33
	AT5G64560-Aco014492	1.16339	NA	NA	#VALUE!	1.31497e-08
	AT5G64560-Aco016945	0.477585	NA	NA	#VALUE!	5.32149e-46
	AT5G64560-Aco017400	0.21447	2.1585	0.0993606	176.926	2.82338e-56
	AT5G64560-Aco017696	0.544764	NA	NA	#VALUE!	2.74001e-28
	AT5G64560-AMTRSs11	0.525864	NA	NA	#VALUE!	2.27664e-37
	AT5G64560-AMTRSs4	0.601783	NA	NA	#VALUE!	2.22127e-25
	AT5G64560-AMTRSs5	0.606643	3.18154	0.190676	260.782	3.08599e-21
	AT5G64560-AT3G58970	0.47986	NA	NA	#VALUE!	2.23144e-33
	AT5G64560-AT5G22830	0.942513	2.70223	0.34879	221.494	3.66804e-08
	AT5G64560-Bradi2g37540	0.555558	3.35997	0.165346	275.407	1.18545e-20
	AT5G64560-Bradi2g37547	0.643048	NA	NA	#VALUE!	2.39291e-25
	AT5G64560-Bradi2g58170	0.584449	NA	NA	#VALUE!	3.09763e-24
	AT5G64560-EDP08672	1.02529	NA	NA	#VALUE!	6.75011e-19
	AT5G64560-GSVIVG2	0.621427	NA	NA	#VALUE!	3.06867e-19
	AT5G64560-GSVIVG6	0.458618	4.06679	0.112772	333.343	6.54341e-31
	AT5G64560-GSVIVG7	0.964989	NA	NA	#VALUE!	2.0341e-13
	AT5G64560-LOC_Os01g64890	0.553813	NA	NA	#VALUE!	3.75874e-28
	AT5G64560-LOC_Os01g68040	0.599727	3.59791	0.166688	294.911	6.06552e-23
	AT5G64560-LOC_Os03g04480	0.600237	NA	NA	#VALUE!	1.91782e-28
	AT5G64560-LOC_Os03g48000	0.896029	3.23453	0.277019	265.125	4.07009e-10
	AT5G64560-LOC_Os03g53110	0.171151	2.55045	0.0671061	209.053	7.13285e-70
	AT5G64560-LOC_Os04g35160	0.6146	NA	NA	#VALUE!	3.52507e-35
	AT5G64560-LOC_Os04g42280	0.459908	NA	NA	#VALUE!	7.81241e-35
	AT5G64560-LOC_Os06g44150	0.44151	NA	NA	#VALUE!	3.19209e-43
	AT5G64560-LOC_Os10g39790	0.483363	NA	NA	#VALUE!	2.73111e-42
	AT5G64560-SbMGT1	0.588638	NA	NA	#VALUE!	2.81184e-35
	AT5G64560-SbMGT2	0.558666	NA	NA	#VALUE!	3.49036e-30
	AT5G64560-SbMGT3	0.560532	3.0181	0.185723	247.385	1.54188e-23
	AT5G64560-SbMGT4	0.491681	NA	NA	#VALUE!	1.00578e-40
	AT5G64560-SbMGT5	0.405628	NA	NA	#VALUE!	1.67272e-39
	AT5G64560-SbMGT6	0.158281	NA	NA	#VALUE!	1.03251e-85
	AT5G64560-SbMGT7	0.486885	NA	NA	#VALUE!	4.19104e-36
	AT5G64560-SbMGT8	0.564866	2.36337	0.239008	193.719	2.34016e-21
	AT5G64560-SbMGT9	0.938109	NA	NA	#VALUE!	2.26656e-10
	AT5G64560-Solyc09g065920	0.244456	2.19768	0.111234	180.138	7.75286e-50
	AT5G64560-Solyc11g066660	0.938109	3.93633	0.238321	322.65	2.0122e-09
	AT5G64560-SsMGT10	0.528354	NA	NA	#VALUE!	1.68667e-19
	AT5G64560-ZmMGT1	0.481601	NA	NA	#VALUE!	5.98049e-42
	AT5G64560-ZmMGT10	0.567809	NA	NA	#VALUE!	2.03205e-26
	AT5G64560-ZmMGT11	0.628511	NA	NA	#VALUE!	7.82184e-34
	AT5G64560-ZmMGT12	0.90857	5.09195	0.178432	417.373	1.74762e-10
	AT5G64560-ZmMGT2	0.463514	NA	NA	#VALUE!	2.09033e-41
	AT5G64560-ZmMGT3	0.466871	NA	NA	#VALUE!	1.57331e-41
	AT5G64560-ZmMGT4	0.487937	NA	NA	#VALUE!	2.34124e-39
	AT5G64560-ZmMGT5	0.162247	NA	NA	#VALUE!	3.17261e-95
	AT5G64560-ZmMGT6	0.496904	NA	NA	#VALUE!	7.56016e-42
	AT5G64560-ZmMGT7	0.569213	NA	NA	#VALUE!	1.44268e-37
	AT5G64560-ZmMGT8	0.563314	2.31686	0.243137	189.907	4.99399e-21
	AT5G64560-ZmMGT9	0.569083	2.35488	0.241662	193.023	5.21367e-21
	Bradi1g09120-Aco003216	0.520857	1.93932	0.268578	158.961	1.74655e-20
	Bradi1g09120-Aco003501	0.470735	1.8102	0.260046	148.377	1.49598e-21
	Bradi1g09120-Aco004213	0.131485	1.30863	0.100476	107.265	1.37773e-57
	Bradi1g09120-Aco004963	0.492038	NA	NA	#VALUE!	3.39486e-34
	Bradi1g09120-Aco005953	1.16588	NA	NA	#VALUE!	4.11383e-07
	Bradi1g09120-Aco006204	1.37217	3.01776	0.454699	247.357	0.00110681
	Bradi1g09120-Aco008214	0.406264	3.55655	0.11423	291.52	3.77052e-36
	Bradi1g09120-Aco009667	0.116614	1.34199	0.0868963	109.999	5.01623e-63
	Bradi1g09120-Aco011195	0.472416	NA	NA	#VALUE!	6.78031e-27
	Bradi1g09120-Aco011781	0.434943	NA	NA	#VALUE!	5.44752e-39
	Bradi1g09120-Aco014492	1.26766	2.64215	0.479783	216.57	0.00168289
	Bradi1g09120-Aco016945	0.43348	3.0203	0.143522	247.566	6.08723e-33
	Bradi1g09120-Aco017400	0.184744	1.43406	0.128826	117.546	4.83909e-49
	Bradi1g09120-Aco017696	0.511732	2.27361	0.225074	186.361	1.1461e-23
	Bradi1g09120-AMTRSs1	0.922424	NA	NA	#VALUE!	1.32279e-13
	Bradi1g09120-AMTRSs10	0.492587	3.95718	0.124479	324.359	4.63891e-30
	Bradi1g09120-AMTRSs11	0.479712	NA	NA	#VALUE!	3.52114e-38
	Bradi1g09120-AMTRSs2	0.114528	NA	NA	#VALUE!	3.03829e-118
	Bradi1g09120-AMTRSs3	0.453723	NA	NA	#VALUE!	7.33024e-46
	Bradi1g09120-AMTRSs4	0.540478	NA	NA	#VALUE!	7.40007e-39
	Bradi1g09120-AMTRSs5	0.541495	NA	NA	#VALUE!	7.45928e-32
	Bradi1g09120-AMTRSs6	0.525567	NA	NA	#VALUE!	1.91502e-35
	Bradi1g09120-AMTRSs7	0.544844	NA	NA	#VALUE!	4.39132e-21
	Bradi1g09120-AMTRSs8	0.470128	NA	NA	#VALUE!	4.10662e-40
	Bradi1g09120-AMTRSs9	0.474926	NA	NA	#VALUE!	3.01311e-27
	Bradi1g09120-AT1G16010	0.456112	NA	NA	#VALUE!	9.50015e-57
	Bradi1g09120-AT1G80900	0.464567	NA	NA	#VALUE!	8.60865e-59
	Bradi1g09120-AT2G03620	0.527196	NA	NA	#VALUE!	6.89822e-32
	Bradi1g09120-AT3G19640	0.532687	3.5804	0.148778	293.475	2.76247e-26
	Bradi1g09120-AT3G58970	0.463477	NA	NA	#VALUE!	2.18407e-35
	Bradi1g09120-AT4G28580	0.58895	2.41389	0.243984	197.86	3.58726e-19
	Bradi1g09120-AT5G09690	0.188494	NA	NA	#VALUE!	4.12107e-72
	Bradi1g09120-AT5G22830	0.905161	NA	NA	#VALUE!	2.13259e-16
	Bradi1g09120-AT5G64560	0.16789	3.59033	0.0467618	294.289	6.94735e-76
	Bradi1g09120-Bradi1g12300	0.92335	3.56828	0.258766	292.482	1.85093e-09
	Bradi1g09120-Bradi1g30970	0.419802	NA	NA	#VALUE!	1.212e-37
	Bradi1g09120-Bradi2g37540	0.53677	2.20303	0.243651	180.576	3.57287e-18
	Bradi1g09120-Bradi2g37547	0.567545	1.98507	0.285907	162.711	2.37963e-15
	Bradi1g09120-Bradi2g56210	0.579335	2.02407	0.286223	165.907	8.31559e-18
	Bradi1g09120-Bradi2g58170	0.524257	1.5509	0.338034	127.123	4.66019e-16
	Bradi1g09120-Bradi2g58180	0.487435	1.63862	0.297467	134.313	4.96512e-19
	Bradi1g09120-Bradi3g32490	0.499666	NA	NA	#VALUE!	7.20534e-31
	Bradi1g09120-Bradi5g14760	0.485418	2.5641	0.189313	210.172	1.91622e-26
	Bradi1g09120-EDP08672	0.97745	2.0913	0.467389	171.418	2.87568e-06
	Bradi1g09120-GSVIVG1	0.44971	NA	NA	#VALUE!	7.06322e-42
	Bradi1g09120-GSVIVG2	0.580424	NA	NA	#VALUE!	3.48532e-16
	Bradi1g09120-GSVIVG3	0.435137	NA	NA	#VALUE!	4.16563e-40
	Bradi1g09120-GSVIVG4	0.116537	NA	NA	#VALUE!	2.88396e-92
	Bradi1g09120-GSVIVG5	0.56007	2.34167	0.239176	191.94	7.32463e-21
	Bradi1g09120-GSVIVG6	0.423733	NA	NA	#VALUE!	2.44854e-38
	Bradi1g09120-GSVIVG7	0.915931	NA	NA	#VALUE!	1.03664e-11
	Bradi1g09120-GSVIVG8	0.420725	NA	NA	#VALUE!	4.6574e-42
	Bradi1g09120-LOC_Os01g64890	0.562917	2.07485	0.271305	170.07	2.7833e-19
	Bradi1g09120-LOC_Os01g68040	0.520949	1.7398	0.29943	142.607	5.76877e-19
	Bradi1g09120-LOC_Os03g04480	0.573589	3.29196	0.174239	269.833	5.94948e-23
	Bradi1g09120-LOC_Os03g48000	0.925039	2.52244	0.366724	206.757	4.62859e-08
	Bradi1g09120-LOC_Os03g53110	0.0338249	0.406842	0.0831401	33.3477	5.59132e-35
	Bradi1g09120-LOC_Os04g35160	0.603203	2.55962	0.235661	209.805	2.68278e-20
	Bradi1g09120-LOC_Os04g42280	0.446586	2.96089	0.150828	242.696	9.72907e-31
	Bradi1g09120-LOC_Os06g44150	0.399567	3.67224	0.108807	301.003	6.16545e-36
	Bradi1g09120-LOC_Os10g39790	0.488029	2.54063	0.19209	208.248	7.40275e-27
	Bradi1g09120-SbMGT1	0.567525	2.31469	0.245184	189.729	1.01716e-20
	Bradi1g09120-SbMGT2	0.565284	1.82044	0.310521	149.216	1.07032e-15
	Bradi1g09120-SbMGT3	0.538511	1.71218	0.314518	140.343	8.77561e-17
	Bradi1g09120-SbMGT4	0.479854	2.98278	0.160875	244.49	2.13595e-28
	Bradi1g09120-SbMGT5	0.388491	NA	NA	#VALUE!	1.28405e-35
	Bradi1g09120-SbMGT6	0.0480466	0.565332	0.0849882	46.3387	1.31534e-43
	Bradi1g09120-SbMGT7	0.484083	2.74066	0.17663	224.644	2.13781e-28
	Bradi1g09120-SbMGT8	0.569935	2.05269	0.277652	168.253	8.99646e-19
	Bradi1g09120-SbMGT9	0.919667	NA	NA	#VALUE!	8.44475e-12
	Bradi1g09120-Solyc01g103890	0.442324	3.02205	0.146366	247.709	8.34304e-32
	Bradi1g09120-Solyc01g106900	0.466398	NA	NA	#VALUE!	1.4013e-41
	Bradi1g09120-Solyc03g005390	0.147639	NA	NA	#VALUE!	4.91342e-85
	Bradi1g09120-Solyc05g012220	0.560714	NA	NA	#VALUE!	6.75131e-29
	Bradi1g09120-Solyc06g068490	0.420144	NA	NA	#VALUE!	2.37024e-39
	Bradi1g09120-Solyc09g065920	0.204513	NA	NA	#VALUE!	2.68126e-81
	Bradi1g09120-Solyc11g066660	0.916538	NA	NA	#VALUE!	2.67897e-18
	Bradi1g09120-SsMGT10	0.449733	1.51698	0.296466	124.343	1.28016e-12
	Bradi1g09120-ZmMGT1	0.415762	2.73076	0.152251	223.833	1.35087e-32
	Bradi1g09120-ZmMGT10	0.566419	1.8016	0.314398	147.672	9.40274e-17
	Bradi1g09120-ZmMGT11	0.562303	NA	NA	#VALUE!	1.79385e-25
	Bradi1g09120-ZmMGT12	0.908983	NA	NA	#VALUE!	3.17831e-14
	Bradi1g09120-ZmMGT2	0.416522	2.37028	0.175727	194.285	8.72679e-31
	Bradi1g09120-ZmMGT3	0.459302	3.64715	0.125935	298.947	3.56582e-31
	Bradi1g09120-ZmMGT4	0.489121	2.62212	0.186536	214.928	4.82529e-27
	Bradi1g09120-ZmMGT5	0.0518369	0.568718	0.0911469	46.6162	6.25544e-43
	Bradi1g09120-ZmMGT6	0.510061	2.62279	0.194473	214.983	8.40932e-26
	Bradi1g09120-ZmMGT7	0.575787	2.77332	0.207617	227.321	3.85834e-22
	Bradi1g09120-ZmMGT8	0.526188	1.66406	0.316206	136.398	1.48792e-17
	Bradi1g09120-ZmMGT9	0.531586	1.63042	0.326043	133.641	1.07269e-16
	Bradi1g12300-Aco003216	0.91533	NA	NA	#VALUE!	9.51684e-14
	Bradi1g12300-Aco003501	0.963158	NA	NA	#VALUE!	3.33255e-14
	Bradi1g12300-Aco004213	0.913652	2.82123	0.323849	231.248	1.69128e-09
	Bradi1g12300-Aco004963	0.862316	NA	NA	#VALUE!	1.89181e-15
	Bradi1g12300-Aco005953	1.18378	NA	NA	#VALUE!	1.59146e-09
	Bradi1g12300-Aco006204	1.21423	NA	NA	#VALUE!	6.65309e-08
	Bradi1g12300-Aco008214	0.878941	3.57696	0.245723	293.193	5.69985e-12
	Bradi1g12300-Aco009667	0.842403	NA	NA	#VALUE!	8.99543e-13
	Bradi1g12300-Aco011195	1.08192	NA	NA	#VALUE!	2.23494e-13
	Bradi1g12300-Aco011781	0.931935	NA	NA	#VALUE!	2.62698e-12
	Bradi1g12300-Aco014492	1.0703	NA	NA	#VALUE!	2.85569e-08
	Bradi1g12300-Aco016945	0.85153	3.38693	0.251416	277.617	4.02324e-12
	Bradi1g12300-Aco017400	0.887789	2.70044	0.328757	221.348	3.62341e-09
	Bradi1g12300-Aco017696	0.954657	NA	NA	#VALUE!	1.34303e-13
	Bradi1g12300-AMTRSs1	0.240063	3.35649	0.0715219	275.122	4.50957e-68
	Bradi1g12300-AMTRSs10	0.916316	NA	NA	#VALUE!	1.57481e-12
	Bradi1g12300-AMTRSs11	0.955391	NA	NA	#VALUE!	8.95432e-17
	Bradi1g12300-AMTRSs2	0.892824	NA	NA	#VALUE!	4.31504e-11
	Bradi1g12300-AMTRSs3	0.991707	NA	NA	#VALUE!	3.92404e-12
	Bradi1g12300-AMTRSs4	0.928358	NA	NA	#VALUE!	1.60506e-17
	Bradi1g12300-AMTRSs5	0.941216	NA	NA	#VALUE!	4.94148e-13
	Bradi1g12300-AMTRSs6	0.891191	NA	NA	#VALUE!	4.15394e-16
	Bradi1g12300-AMTRSs7	0.952452	2.83273	0.336231	232.191	3.93115e-06
	Bradi1g12300-AMTRSs8	0.910519	2.30573	0.394895	188.994	3.53486e-08
	Bradi1g12300-AMTRSs9	1.02794	2.37572	0.432683	194.731	2.84364e-05
	Bradi1g12300-AT1G16010	0.90478	NA	NA	#VALUE!	1.88844e-12
	Bradi1g12300-AT1G80900	0.893919	NA	NA	#VALUE!	3.27961e-16
	Bradi1g12300-AT2G03620	0.971625	NA	NA	#VALUE!	9.84465e-16
	Bradi1g12300-AT3G19640	0.855713	NA	NA	#VALUE!	7.72671e-17
	Bradi1g12300-AT3G58970	0.952952	NA	NA	#VALUE!	1.06955e-12
	Bradi1g12300-AT4G28580	1.04242	NA	NA	#VALUE!	2.70579e-09
	Bradi1g12300-AT5G09690	0.960187	NA	NA	#VALUE!	1.45708e-12
	Bradi1g12300-AT5G22830	0.276437	NA	NA	#VALUE!	2.34981e-71
	Bradi1g12300-AT5G64560	0.921882	NA	NA	#VALUE!	3.22627e-10
	Bradi1g12300-Bradi1g30970	0.921007	2.65868	0.346415	217.925	3.41376e-09
	Bradi1g12300-Bradi2g37540	0.92996	NA	NA	#VALUE!	2.59991e-09
	Bradi1g12300-Bradi2g37547	0.988111	4.29426	0.230101	351.989	2.95108e-08
	Bradi1g12300-Bradi2g56210	0.848212	NA	NA	#VALUE!	4.52966e-13
	Bradi1g12300-Bradi2g58170	0.968642	2.29448	0.422162	188.072	7.2729e-07
	Bradi1g12300-Bradi2g58180	0.885972	3.71934	0.238207	304.864	5.83109e-11
	Bradi1g12300-Bradi3g32490	1.05563	NA	NA	#VALUE!	1.06439e-09
	Bradi1g12300-Bradi5g14760	0.983773	2.99959	0.327969	245.868	7.63873e-10
	Bradi1g12300-EDP08672	1.02488	NA	NA	#VALUE!	2.02479e-14
	Bradi1g12300-GSVIVG1	0.92382	2.87705	0.3211	235.824	9.60767e-08
	Bradi1g12300-GSVIVG2	1.00137	NA	NA	#VALUE!	8.91201e-08
	Bradi1g12300-GSVIVG3	0.849234	2.16195	0.392809	177.209	1.79798e-07
	Bradi1g12300-GSVIVG4	0.967151	NA	NA	#VALUE!	3.88644e-10
	Bradi1g12300-GSVIVG5	0.8899	NA	NA	#VALUE!	5.75512e-19
	Bradi1g12300-GSVIVG6	0.939939	NA	NA	#VALUE!	2.00176e-13
	Bradi1g12300-GSVIVG7	0.220168	2.29959	0.0957422	188.491	3.85694e-67
	Bradi1g12300-GSVIVG8	1.01606	2.362	0.430167	193.607	2.49322e-06
	Bradi1g12300-LOC_Os01g64890	0.951745	NA	NA	#VALUE!	1.12314e-10
	Bradi1g12300-LOC_Os01g68040	0.951439	NA	NA	#VALUE!	2.81193e-10
	Bradi1g12300-LOC_Os03g04480	1.01266	NA	NA	#VALUE!	3.82159e-10
	Bradi1g12300-LOC_Os03g48000	0.0777698	0.530988	0.146462	43.5236	6.89602e-37
	Bradi1g12300-LOC_Os03g53110	0.968942	NA	NA	#VALUE!	1.22922e-12
	Bradi1g12300-LOC_Os04g35160	1.00183	NA	NA	#VALUE!	5.72248e-13
	Bradi1g12300-LOC_Os04g42280	0.853484	NA	NA	#VALUE!	9.42238e-15
	Bradi1g12300-LOC_Os06g44150	0.918544	3.04855	0.301305	249.881	2.68133e-10
	Bradi1g12300-LOC_Os10g39790	0.953785	2.02358	0.471335	165.867	9.08262e-07
	Bradi1g12300-SbMGT1	0.944558	NA	NA	#VALUE!	5.3515e-17
	Bradi1g12300-SbMGT2	0.881467	NA	NA	#VALUE!	1.57719e-12
	Bradi1g12300-SbMGT3	0.890292	NA	NA	#VALUE!	8.42944e-14
	Bradi1g12300-SbMGT4	0.893397	NA	NA	#VALUE!	4.92737e-13
	Bradi1g12300-SbMGT5	0.867755	3.12451	0.277725	256.107	1.91275e-09
	Bradi1g12300-SbMGT6	0.888479	NA	NA	#VALUE!	5.65377e-16
	Bradi1g12300-SbMGT7	1.06446	2.43357	0.437406	199.473	8.95023e-07
	Bradi1g12300-SbMGT8	0.987229	2.21832	0.445035	181.83	9.02702e-07
	Bradi1g12300-SbMGT9	0.0908586	0.624682	0.145448	51.2034	4.32487e-41
	Bradi1g12300-Solyc01g103890	0.886887	NA	NA	#VALUE!	1.03535e-18
	Bradi1g12300-Solyc01g106900	0.918528	2.58238	0.35569	211.67	6.49024e-09
	Bradi1g12300-Solyc03g005390	0.87781	3.37663	0.259967	276.773	9.15252e-11
	Bradi1g12300-Solyc05g012220	1.03355	NA	NA	#VALUE!	1.54428e-11
	Bradi1g12300-Solyc06g068490	0.891479	NA	NA	#VALUE!	8.72061e-13
	Bradi1g12300-Solyc09g065920	0.930936	NA	NA	#VALUE!	4.29796e-12
	Bradi1g12300-Solyc11g066660	0.232988	NA	NA	#VALUE!	3.62265e-72
	Bradi1g12300-SsMGT10	1.12418	1.39599	0.805291	114.425	0.19932
	Bradi1g12300-ZmMGT1	0.868332	4.77367	0.1819	391.284	1.68358e-12
	Bradi1g12300-ZmMGT10	0.93652	1.8665	0.501753	152.992	4.00809e-06
	Bradi1g12300-ZmMGT11	0.980661	NA	NA	#VALUE!	4.01596e-18
	Bradi1g12300-ZmMGT12	0.102192	0.65817	0.155267	53.9484	1.71534e-40
	Bradi1g12300-ZmMGT2	0.89217	1.9973	0.446687	163.713	1.15714e-07
	Bradi1g12300-ZmMGT3	0.912011	3.10083	0.294119	254.166	1.52133e-10
	Bradi1g12300-ZmMGT4	0.953469	4.36797	0.218286	358.03	2.41222e-11
	Bradi1g12300-ZmMGT5	0.942191	NA	NA	#VALUE!	7.41382e-12
	Bradi1g12300-ZmMGT6	1.03497	2.67646	0.386692	219.382	6.46845e-08
	Bradi1g12300-ZmMGT7	0.901056	NA	NA	#VALUE!	5.25949e-18
	Bradi1g12300-ZmMGT8	0.955484	2.60841	0.366309	213.804	5.86661e-08
	Bradi1g12300-ZmMGT9	0.956028	2.19244	0.436057	179.708	8.83054e-07
	Bradi1g30970-Aco003216	0.537742	1.91533	0.280757	156.994	1.4876e-20
	Bradi1g30970-Aco003501	0.585551	2.30157	0.254413	188.653	2.11245e-20
	Bradi1g30970-Aco004213	0.459078	NA	NA	#VALUE!	9.28166e-49
	Bradi1g30970-Aco004963	0.442295	1.31632	0.336008	107.895	4.8298e-15
	Bradi1g30970-Aco005953	1.22115	3.78749	0.322416	310.45	9.37442e-06
	Bradi1g30970-Aco006204	1.2248	NA	NA	#VALUE!	1.87404e-06
	Bradi1g30970-Aco008214	0.119938	0.960108	0.124921	78.6974	4.84549e-52
	Bradi1g30970-Aco009667	0.419958	NA	NA	#VALUE!	1.41043e-47
	Bradi1g30970-Aco011195	0.433417	2.51356	0.172431	206.03	4.12844e-26
	Bradi1g30970-Aco011781	0.556433	1.615	0.344541	132.377	3.58493e-16
	Bradi1g30970-Aco014492	1.21742	1.25605	0.969247	102.955	0.879666
	Bradi1g30970-Aco016945	0.217504	1.19247	0.182398	97.7434	8.14431e-41
	Bradi1g30970-Aco017400	0.449274	NA	NA	#VALUE!	3.70527e-40
	Bradi1g30970-Aco017696	0.490578	1.82526	0.268771	149.611	2.39942e-21
	Bradi1g30970-AMTRSs1	0.984603	NA	NA	#VALUE!	4.5571e-17
	Bradi1g30970-AMTRSs10	0.46515	NA	NA	#VALUE!	5.68165e-37
	Bradi1g30970-AMTRSs11	0.293849	NA	NA	#VALUE!	5.0333e-90
	Bradi1g30970-AMTRSs2	0.426046	NA	NA	#VALUE!	5.82902e-52
	Bradi1g30970-AMTRSs3	0.535094	NA	NA	#VALUE!	7.58669e-42
	Bradi1g30970-AMTRSs4	0.525158	NA	NA	#VALUE!	8.26238e-45
	Bradi1g30970-AMTRSs5	0.510034	NA	NA	#VALUE!	1.97146e-41
	Bradi1g30970-AMTRSs6	0.482442	NA	NA	#VALUE!	2.49875e-50
	Bradi1g30970-AMTRSs7	0.264542	NA	NA	#VALUE!	1.67598e-41
	Bradi1g30970-AMTRSs8	0.193068	NA	NA	#VALUE!	1.60379e-101
	Bradi1g30970-AMTRSs9	0.61541	NA	NA	#VALUE!	5.83269e-25
	Bradi1g30970-AT1G16010	0.190045	NA	NA	#VALUE!	7.06813e-97
	Bradi1g30970-AT1G80900	0.201801	NA	NA	#VALUE!	3.84402e-92
	Bradi1g30970-AT2G03620	0.386504	NA	NA	#VALUE!	1.57454e-58
	Bradi1g30970-AT3G19640	0.479716	NA	NA	#VALUE!	1.24195e-39
	Bradi1g30970-AT3G58970	0.599554	NA	NA	#VALUE!	6.18851e-34
	Bradi1g30970-AT4G28580	0.639922	NA	NA	#VALUE!	7.5658e-28
	Bradi1g30970-AT5G09690	0.465588	NA	NA	#VALUE!	8.31364e-49
	Bradi1g30970-AT5G22830	0.918953	NA	NA	#VALUE!	3.00173e-18
	Bradi1g30970-AT5G64560	0.47363	NA	NA	#VALUE!	1.58635e-35
	Bradi1g30970-Bradi2g37540	0.352865	1.54526	0.228353	126.661	1.44244e-23
	Bradi1g30970-Bradi2g37547	0.449063	1.75837	0.255386	144.129	1.65233e-20
	Bradi1g30970-Bradi2g56210	0.568754	1.39773	0.406914	114.568	8.35903e-12
	Bradi1g30970-Bradi2g58170	0.506033	1.90567	0.265541	156.202	1.60556e-21
	Bradi1g30970-Bradi2g58180	0.471177	1.78483	0.26399	146.298	1.56137e-22
	Bradi1g30970-Bradi3g32490	0.542279	1.38944	0.390286	113.889	1.55941e-13
	Bradi1g30970-Bradi5g14760	0.24053	1.46297	0.164412	119.916	2.29766e-45
	Bradi1g30970-EDP08672	1.16503	2.05201	0.567753	168.198	0.000435597
	Bradi1g30970-GSVIVG1	0.269667	NA	NA	#VALUE!	2.85932e-69
	Bradi1g30970-GSVIVG2	0.31114	2.32542	0.133799	190.608	6.18103e-29
	Bradi1g30970-GSVIVG3	0.123918	NA	NA	#VALUE!	7.22811e-86
	Bradi1g30970-GSVIVG4	0.435614	NA	NA	#VALUE!	4.1115e-46
	Bradi1g30970-GSVIVG5	0.530017	NA	NA	#VALUE!	3.72374e-27
	Bradi1g30970-GSVIVG6	0.470676	NA	NA	#VALUE!	2.48607e-32
	Bradi1g30970-GSVIVG7	0.87089	NA	NA	#VALUE!	1.84021e-17
	Bradi1g30970-GSVIVG8	0.418045	3.75327	0.111381	307.645	2.62016e-32
	Bradi1g30970-LOC_Os01g64890	0.606388	1.38908	0.436539	113.859	4.36501e-10
	Bradi1g30970-LOC_Os01g68040	0.500468	1.64259	0.304682	134.639	1.25708e-18
	Bradi1g30970-LOC_Os03g04480	0.598125	1.64318	0.364006	134.687	3.78171e-14
	Bradi1g30970-LOC_Os03g48000	0.919603	2.67663	0.343567	219.396	2.33822e-09
	Bradi1g30970-LOC_Os03g53110	0.402177	NA	NA	#VALUE!	2.14706e-39
	Bradi1g30970-LOC_Os04g35160	0.548138	1.33404	0.410887	109.348	6.2082e-12
	Bradi1g30970-LOC_Os04g42280	0.225764	1.35454	0.166673	111.028	4.21513e-44
	Bradi1g30970-LOC_Os06g44150	0.0463684	0.454924	0.101926	37.2889	3.89691e-39
	Bradi1g30970-LOC_Os10g39790	0.538398	1.70315	0.316119	139.602	1.85244e-18
	Bradi1g30970-SbMGT1	0.522469	1.56758	0.333296	128.49	2.0443e-16
	Bradi1g30970-SbMGT2	0.541553	1.26935	0.426637	104.045	1.03487e-10
	Bradi1g30970-SbMGT3	0.56437	1.75871	0.320899	144.157	2.74767e-16
	Bradi1g30970-SbMGT4	0.234539	1.05074	0.223213	86.1262	8.27555e-33
	Bradi1g30970-SbMGT5	0.0309427	0.591596	0.0523038	48.4915	1.56255e-48
	Bradi1g30970-SbMGT6	0.384604	NA	NA	#VALUE!	1.88537e-44
	Bradi1g30970-SbMGT7	0.543398	1.57015	0.346081	128.701	1.5595e-16
	Bradi1g30970-SbMGT8	0.638996	1.64489	0.388474	134.827	1.41368e-12
	Bradi1g30970-SbMGT9	0.903482	NA	NA	#VALUE!	1.16966e-13
	Bradi1g30970-Solyc01g103890	0.55389	NA	NA	#VALUE!	1.97255e-34
	Bradi1g30970-Solyc01g106900	0.484364	NA	NA	#VALUE!	1.00117e-39
	Bradi1g30970-Solyc03g005390	0.446078	NA	NA	#VALUE!	3.45176e-55
	Bradi1g30970-Solyc05g012220	0.331759	NA	NA	#VALUE!	1.9417e-66
	Bradi1g30970-Solyc06g068490	0.180913	NA	NA	#VALUE!	7.27956e-103
	Bradi1g30970-Solyc09g065920	0.432349	NA	NA	#VALUE!	4.40303e-43
	Bradi1g30970-Solyc11g066660	0.937594	NA	NA	#VALUE!	1.77071e-13
	Bradi1g30970-SsMGT10	0.394086	1.72836	0.228012	141.669	4.67532e-16
	Bradi1g30970-ZmMGT1	0.0410603	0.595169	0.0689893	48.7843	3.24527e-55
	Bradi1g30970-ZmMGT10	0.631231	2.34017	0.269737	191.817	1.13902e-18
	Bradi1g30970-ZmMGT11	0.600029	1.41346	0.424511	115.857	4.50491e-11
	Bradi1g30970-ZmMGT12	0.911461	NA	NA	#VALUE!	9.11725e-12
	Bradi1g30970-ZmMGT2	0.046324	0.593762	0.0780178	48.669	3.49961e-52
	Bradi1g30970-ZmMGT3	0.241254	1.15428	0.209007	94.6131	7.68887e-36
	Bradi1g30970-ZmMGT4	0.54385	1.51599	0.358743	124.261	8.28909e-16
	Bradi1g30970-ZmMGT5	0.377119	NA	NA	#VALUE!	3.34179e-45
	Bradi1g30970-ZmMGT6	0.550598	1.49691	0.367823	122.698	4.52008e-15
	Bradi1g30970-ZmMGT7	0.485216	1.38389	0.350619	113.434	2.6581e-15
	Bradi1g30970-ZmMGT8	0.485348	1.90311	0.255029	155.993	2.30247e-22
	Bradi1g30970-ZmMGT9	0.487026	1.7659	0.275795	144.746	1.13069e-20
	Bradi2g37540-Aco003216	0.626668	1.963	0.31924	160.902	5.17653e-13
	Bradi2g37540-Aco003501	0.645531	2.67794	0.241056	219.503	6.90185e-15
	Bradi2g37540-Aco004213	0.576451	NA	NA	#VALUE!	5.84485e-24
	Bradi2g37540-Aco004963	0.553774	1.61865	0.342121	132.676	1.59232e-12
	Bradi2g37540-Aco005953	1.18418	2.50935	0.471906	205.684	0.000465938
	Bradi2g37540-Aco006204	1.02085	NA	NA	#VALUE!	4.86149e-09
	Bradi2g37540-Aco008214	0.360467	1.22544	0.294153	100.446	2.37975e-17
	Bradi2g37540-Aco009667	0.566169	NA	NA	#VALUE!	2.06809e-28
	Bradi2g37540-Aco011195	0.62445	NA	NA	#VALUE!	1.71732e-22
	Bradi2g37540-Aco011781	0.615529	NA	NA	#VALUE!	8.18547e-19
	Bradi2g37540-Aco014492	1.1057	1.57861	0.70043	129.394	0.0361448
	Bradi2g37540-Aco016945	0.336394	1.06479	0.315923	87.2779	8.35736e-16
	Bradi2g37540-Aco017400	0.563254	NA	NA	#VALUE!	9.57389e-22
	Bradi2g37540-Aco017696	0.547339	2.37698	0.230267	194.834	6.36397e-19
	Bradi2g37540-AMTRSs11	0.517422	NA	NA	#VALUE!	7.01796e-45
	Bradi2g37540-AMTRSs4	0.580156	NA	NA	#VALUE!	2.20992e-32
	Bradi2g37540-GSVIVG2	0.535926	NA	NA	#VALUE!	1.02193e-23
	Bradi2g37540-GSVIVG6	0.629421	NA	NA	#VALUE!	2.22188e-23
	Bradi2g37540-GSVIVG7	0.872063	1.73927	0.501395	142.563	2.11391e-05
	Bradi2g37540-Solyc09g065920	0.590168	NA	NA	#VALUE!	1.16757e-37
	Bradi2g37540-Solyc11g066660	0.936261	NA	NA	#VALUE!	2.50165e-13
	Bradi2g37540-SsMGT10	0.565754	1.59957	0.353692	131.112	1.43045e-08
	Bradi2g37547-Aco003216	0.664377	1.956	0.339662	160.328	7.76197e-12
	Bradi2g37547-Aco003501	0.676241	2.71668	0.248922	222.679	1.07769e-14
	Bradi2g37547-Aco004213	0.705388	NA	NA	#VALUE!	3.60202e-18
	Bradi2g37547-Aco004963	0.53997	1.62253	0.332795	132.994	4.27959e-12
	Bradi2g37547-Aco005953	1.04409	2.94818	0.354148	241.654	1.82423e-06
	Bradi2g37547-Aco006204	1.10267	3.93079	0.280523	322.196	1.45388e-06
	Bradi2g37547-Aco008214	0.430804	1.08874	0.395691	89.241	1.67853e-11
	Bradi2g37547-Aco009667	0.733811	NA	NA	#VALUE!	4.71462e-17
	Bradi2g37547-Aco011195	0.583527	NA	NA	#VALUE!	9.35878e-22
	Bradi2g37547-Aco011781	0.618094	NA	NA	#VALUE!	4.76695e-20
	Bradi2g37547-Aco014492	1.16488	1.31811	0.883749	108.042	0.471121
	Bradi2g37547-Aco016945	0.390502	1.1184	0.349161	91.6721	4.95741e-14
	Bradi2g37547-Aco017400	0.652075	NA	NA	#VALUE!	9.0929e-20
	Bradi2g37547-Aco017696	0.62263	1.94024	0.320903	159.036	1.40579e-13
	Bradi2g37547-AMTRSs11	0.528995	NA	NA	#VALUE!	4.9035e-42
	Bradi2g37547-AMTRSs4	0.606877	NA	NA	#VALUE!	3.2614e-33
	Bradi2g37547-Bradi2g37540	0.334868	0.609074	0.549799	49.9241	7.16235e-05
	Bradi2g37547-GSVIVG2	0.717431	NA	NA	#VALUE!	7.89103e-12
	Bradi2g37547-GSVIVG6	0.659667	NA	NA	#VALUE!	5.43414e-25
	Bradi2g37547-GSVIVG7	0.890128	NA	NA	#VALUE!	1.01455e-14
	Bradi2g37547-Solyc09g065920	0.662031	NA	NA	#VALUE!	9.08585e-37
	Bradi2g37547-Solyc11g066660	0.926005	NA	NA	#VALUE!	2.94658e-14
	Bradi2g37547-SsMGT10	0.535777	1.27775	0.419314	104.734	6.39094e-07
	Bradi2g56210-Aco003216	0.389475	1.889	0.20618	154.836	3.89194e-31
	Bradi2g56210-Aco003501	0.608436	2.19508	0.277181	179.925	2.22588e-17
	Bradi2g56210-Aco004213	0.594818	2.14456	0.277361	175.784	9.99117e-18
	Bradi2g56210-Aco004963	0.42297	1.7522	0.241394	143.623	6.3812e-23
	Bradi2g56210-Aco005953	1.26068	2.83718	0.444341	232.556	0.000192751
	Bradi2g56210-Aco006204	1.19575	NA	NA	#VALUE!	2.04921e-09
	Bradi2g56210-Aco008214	0.524293	1.59205	0.329319	130.496	1.82986e-16
	Bradi2g56210-Aco009667	0.603423	2.68129	0.22505	219.778	9.37977e-20
	Bradi2g56210-Aco011195	0.262368	1.69903	0.154423	139.265	3.08565e-38
	Bradi2g56210-Aco011781	0.602934	NA	NA	#VALUE!	8.21687e-25
	Bradi2g56210-Aco014492	1.19678	1.08657	1.10143	89.0631	0.490394
	Bradi2g56210-Aco016945	0.572212	1.1605	0.493074	95.123	3.53494e-08
	Bradi2g56210-Aco017400	0.604282	NA	NA	#VALUE!	5.82813e-24
	Bradi2g56210-Aco017696	0.293492	1.75846	0.166902	144.136	5.67964e-40
	Bradi2g56210-AMTRSs1	0.926689	NA	NA	#VALUE!	3.01643e-23
	Bradi2g56210-AMTRSs10	0.500362	NA	NA	#VALUE!	1.43665e-39
	Bradi2g56210-AMTRSs11	0.636971	NA	NA	#VALUE!	1.69221e-37
	Bradi2g56210-AMTRSs2	0.599668	NA	NA	#VALUE!	7.51583e-33
	Bradi2g56210-AMTRSs3	0.636924	NA	NA	#VALUE!	1.10139e-31
	Bradi2g56210-AMTRSs4	0.413353	NA	NA	#VALUE!	1.71358e-63
	Bradi2g56210-AMTRSs5	0.387485	NA	NA	#VALUE!	6.56342e-70
	Bradi2g56210-AMTRSs6	0.373333	NA	NA	#VALUE!	4.7248e-75
	Bradi2g56210-AMTRSs7	0.674337	NA	NA	#VALUE!	2.16045e-17
	Bradi2g56210-AMTRSs8	0.57808	NA	NA	#VALUE!	9.27532e-40
	Bradi2g56210-AMTRSs9	0.716328	NA	NA	#VALUE!	3.01136e-21
	Bradi2g56210-AT1G16010	0.604466	NA	NA	#VALUE!	9.50324e-39
	Bradi2g56210-AT1G80900	0.593126	NA	NA	#VALUE!	1.74464e-48
	Bradi2g56210-AT2G03620	0.622755	NA	NA	#VALUE!	1.4898e-31
	Bradi2g56210-AT3G19640	0.504142	NA	NA	#VALUE!	2.55943e-45
	Bradi2g56210-AT3G58970	0.690191	NA	NA	#VALUE!	2.06426e-23
	Bradi2g56210-AT4G28580	0.693834	NA	NA	#VALUE!	2.95712e-24
	Bradi2g56210-AT5G09690	0.580195	NA	NA	#VALUE!	4.37773e-31
	Bradi2g56210-AT5G22830	0.869085	NA	NA	#VALUE!	3.91584e-29
	Bradi2g56210-AT5G64560	0.601304	NA	NA	#VALUE!	8.87901e-25
	Bradi2g56210-Bradi2g37540	0.609902	1.33349	0.457373	109.302	5.19543e-08
	Bradi2g56210-Bradi2g37547	0.691056	1.06493	0.648922	87.2893	0.00167652
	Bradi2g56210-Bradi2g58170	0.3269	1.53696	0.212693	125.98	4.1188e-33
	Bradi2g56210-Bradi2g58180	0.345331	1.36074	0.253782	111.536	1.45392e-27
	Bradi2g56210-Bradi3g32490	0.647315	1.96619	0.329223	161.163	3.77618e-15
	Bradi2g56210-Bradi5g14760	0.546803	1.41706	0.385871	116.152	4.46019e-13
	Bradi2g56210-EDP08672	1.12956	1.14912	0.98298	94.1902	0.894437
	Bradi2g56210-GSVIVG1	0.566042	NA	NA	#VALUE!	7.46077e-34
	Bradi2g56210-GSVIVG2	0.619572	NA	NA	#VALUE!	1.17621e-26
	Bradi2g56210-GSVIVG3	0.527201	NA	NA	#VALUE!	2.72458e-42
	Bradi2g56210-GSVIVG4	0.614315	NA	NA	#VALUE!	6.52232e-30
	Bradi2g56210-GSVIVG5	0.37252	NA	NA	#VALUE!	3.96019e-50
	Bradi2g56210-GSVIVG6	0.597087	NA	NA	#VALUE!	7.19496e-26
	Bradi2g56210-GSVIVG7	0.868863	NA	NA	#VALUE!	3.97096e-33
	Bradi2g56210-GSVIVG8	0.410808	NA	NA	#VALUE!	8.85494e-43
	Bradi2g56210-LOC_Os01g64890	0.204455	0.508183	0.402325	41.6543	4.61978e-11
	Bradi2g56210-LOC_Os01g68040	0.312789	2.00292	0.156167	164.174	4.2601e-42
	Bradi2g56210-LOC_Os03g04480	0.715979	2.74165	0.261149	224.725	2.00115e-15
	Bradi2g56210-LOC_Os03g48000	0.830683	NA	NA	#VALUE!	6.52084e-16
	Bradi2g56210-LOC_Os03g53110	0.589356	1.63763	0.359883	134.232	1.20539e-13
	Bradi2g56210-LOC_Os04g35160	0.426886	1.04486	0.40856	85.6443	3.93412e-13
	Bradi2g56210-LOC_Os04g42280	0.51209	1.35002	0.379322	110.657	1.16452e-13
	Bradi2g56210-LOC_Os06g44150	0.537535	1.4436	0.372357	118.328	8.54446e-14
	Bradi2g56210-LOC_Os10g39790	0.620894	3.49948	0.177425	286.843	2.86116e-22
	Bradi2g56210-SbMGT1	0.386606	1.02107	0.378627	83.6943	7.28634e-15
	Bradi2g56210-SbMGT2	0.378622	0.958579	0.394983	78.572	2.6654e-12
	Bradi2g56210-SbMGT3	0.187281	0.607859	0.308099	49.8245	4.26491e-18
	Bradi2g56210-SbMGT4	0.512067	1.12782	0.454033	92.4443	7.6665e-10
	Bradi2g56210-SbMGT5	0.492753	1.81788	0.271059	149.007	1.66775e-18
	Bradi2g56210-SbMGT6	0.570393	2.76527	0.20627	226.661	2.35199e-22
	Bradi2g56210-SbMGT7	0.65756	NA	NA	#VALUE!	3.24194e-22
	Bradi2g56210-SbMGT8	0.727734	2.20443	0.330124	180.691	2.66787e-13
	Bradi2g56210-SbMGT9	0.857986	NA	NA	#VALUE!	2.85131e-20
	Bradi2g56210-Solyc01g103890	0.612131	NA	NA	#VALUE!	1.18019e-24
	Bradi2g56210-Solyc01g106900	0.481031	NA	NA	#VALUE!	3.64995e-36
	Bradi2g56210-Solyc03g005390	0.594519	NA	NA	#VALUE!	7.18224e-33
	Bradi2g56210-Solyc05g012220	0.634422	NA	NA	#VALUE!	3.64441e-34
	Bradi2g56210-Solyc06g068490	0.592439	NA	NA	#VALUE!	4.61495e-45
	Bradi2g56210-Solyc09g065920	0.603634	NA	NA	#VALUE!	1.07117e-38
	Bradi2g56210-Solyc11g066660	0.853343	NA	NA	#VALUE!	4.57158e-18
	Bradi2g56210-SsMGT10	0.326061	1.33716	0.243847	109.603	1.10024e-17
	Bradi2g56210-ZmMGT1	0.531797	1.90134	0.279696	155.848	2.00098e-19
	Bradi2g56210-ZmMGT10	0.715939	2.23403	0.320469	183.117	1.42168e-13
	Bradi2g56210-ZmMGT11	0.418839	1.05479	0.397084	86.4582	1.68015e-13
	Bradi2g56210-ZmMGT12	0.832652	NA	NA	#VALUE!	1.66352e-22
	Bradi2g56210-ZmMGT2	0.531027	2.15834	0.246034	176.913	1.47005e-21
	Bradi2g56210-ZmMGT3	0.531005	1.16989	0.453894	95.8926	5.69727e-10
	Bradi2g56210-ZmMGT4	0.631075	3.05293	0.206711	250.24	9.83238e-21
	Bradi2g56210-ZmMGT5	0.594328	2.75006	0.216115	225.415	1.04962e-20
	Bradi2g56210-ZmMGT6	0.64382	NA	NA	#VALUE!	3.55131e-24
	Bradi2g56210-ZmMGT7	0.412076	1.08266	0.380616	88.7426	4.25092e-15
	Bradi2g56210-ZmMGT8	0.323453	2.02354	0.159845	165.864	2.22197e-41
	Bradi2g56210-ZmMGT9	0.322891	2.03313	0.158815	166.65	3.59328e-41
	Bradi2g58170-Aco003216	0.36658	1.64365	0.223028	134.725	8.66384e-33
	Bradi2g58170-Aco003501	0.57894	3.14462	0.184105	257.756	3.33658e-23
	Bradi2g58170-Aco004213	0.538761	2.08026	0.258987	170.513	7.18238e-21
	Bradi2g58170-Aco004963	0.319801	2.10096	0.152217	172.21	1.01863e-35
	Bradi2g58170-Aco005953	1.28841	1.91949	0.671228	157.335	0.0133274
	Bradi2g58170-Aco006204	1.26871	2.37673	0.533805	194.814	0.00056072
	Bradi2g58170-Aco008214	0.49805	2.02268	0.246232	165.793	3.41425e-23
	Bradi2g58170-Aco009667	0.581277	2.51165	0.231433	205.873	7.74283e-21
	Bradi2g58170-Aco011195	0.230211	2.27177	0.101335	186.211	4.30205e-52
	Bradi2g58170-Aco011781	0.591407	2.28158	0.25921	187.015	1.12117e-19
	Bradi2g58170-Aco014492	1.29087	3.27925	0.393649	268.791	0.000345599
	Bradi2g58170-Aco016945	0.488381	1.72409	0.283268	141.319	9.00291e-21
	Bradi2g58170-Aco017400	0.547622	1.83888	0.297803	150.728	5.58407e-18
	Bradi2g58170-Aco017696	0.241238	1.61174	0.149675	132.11	1.76944e-49
	Bradi2g58170-AMTRSs11	0.553572	NA	NA	#VALUE!	2.04709e-41
	Bradi2g58170-AMTRSs4	0.381899	NA	NA	#VALUE!	3.14276e-70
	Bradi2g58170-AMTRSs5	0.342214	NA	NA	#VALUE!	1.50392e-82
	Bradi2g58170-Bradi2g37540	0.564869	2.55555	0.221036	209.471	8.24671e-19
	Bradi2g58170-Bradi2g37547	0.613834	1.5101	0.406487	123.779	3.87465e-10
	Bradi2g58170-GSVIVG2	0.531297	NA	NA	#VALUE!	3.94815e-27
	Bradi2g58170-GSVIVG6	0.608334	NA	NA	#VALUE!	3.69867e-30
	Bradi2g58170-GSVIVG7	1.08882	NA	NA	#VALUE!	6.52924e-12
	Bradi2g58170-Solyc09g065920	0.532635	NA	NA	#VALUE!	1.33837e-34
	Bradi2g58170-Solyc11g066660	0.890788	NA	NA	#VALUE!	6.90891e-14
	Bradi2g58170-SsMGT10	0.0995895	0.525417	0.189544	43.067	1.5722e-19
	Bradi2g58180-Aco003216	0.358775	1.44462	0.248353	118.411	1.1164e-29
	Bradi2g58180-Aco003501	0.58356	5.24944	0.111166	430.282	2.84991e-24
	Bradi2g58180-Aco004213	0.541195	2.21063	0.244815	181.199	8.2045e-22
	Bradi2g58180-Aco004963	0.341531	2.15238	0.158676	176.425	2.92773e-34
	Bradi2g58180-Aco005953	1.2925	2.39826	0.538931	196.579	0.00102568
	Bradi2g58180-Aco006204	1.37237	2.40786	0.569954	197.366	0.00354199
	Bradi2g58180-Aco008214	0.489534	1.50392	0.325506	123.272	9.34169e-18
	Bradi2g58180-Aco009667	0.592363	2.22728	0.265958	182.564	5.21384e-19
	Bradi2g58180-Aco011195	0.229016	1.69677	0.134972	139.08	5.26082e-45
	Bradi2g58180-Aco011781	0.614708	2.17553	0.282555	178.322	4.68037e-18
	Bradi2g58180-Aco014492	1.21713	NA	NA	#VALUE!	2.01224e-05
	Bradi2g58180-Aco016945	0.500213	1.95739	0.255552	160.442	1.25008e-22
	Bradi2g58180-Aco017400	0.531523	1.82143	0.291816	149.298	6.10356e-18
	Bradi2g58180-Aco017696	0.253488	1.35923	0.186495	111.412	2.40171e-41
	Bradi2g58180-AMTRSs1	1.14498	NA	NA	#VALUE!	4.93699e-09
	Bradi2g58180-AMTRSs10	0.421723	NA	NA	#VALUE!	1.63573e-45
	Bradi2g58180-AMTRSs11	0.527647	NA	NA	#VALUE!	3.09125e-40
	Bradi2g58180-AMTRSs2	0.571926	NA	NA	#VALUE!	1.73768e-25
	Bradi2g58180-AMTRSs3	0.611546	NA	NA	#VALUE!	9.1681e-33
	Bradi2g58180-AMTRSs4	0.396131	NA	NA	#VALUE!	6.07877e-71
	Bradi2g58180-AMTRSs5	0.408768	NA	NA	#VALUE!	2.52988e-65
	Bradi2g58180-AMTRSs6	0.34448	NA	NA	#VALUE!	8.0539e-69
	Bradi2g58180-AMTRSs7	0.560296	NA	NA	#VALUE!	2.40888e-20
	Bradi2g58180-AMTRSs8	0.549423	NA	NA	#VALUE!	1.02617e-38
	Bradi2g58180-AMTRSs9	0.601774	2.12021	0.283827	173.788	1.47849e-15
	Bradi2g58180-AT1G16010	0.531697	NA	NA	#VALUE!	1.74298e-34
	Bradi2g58180-AT1G80900	0.510464	NA	NA	#VALUE!	8.29053e-46
	Bradi2g58180-AT2G03620	0.579211	NA	NA	#VALUE!	1.22518e-33
	Bradi2g58180-AT3G19640	0.384733	NA	NA	#VALUE!	1.39946e-47
	Bradi2g58180-AT3G58970	0.608725	NA	NA	#VALUE!	1.54055e-34
	Bradi2g58180-AT4G28580	0.631257	NA	NA	#VALUE!	1.93822e-33
	Bradi2g58180-AT5G09690	0.572055	NA	NA	#VALUE!	3.46763e-29
	Bradi2g58180-AT5G22830	0.828712	NA	NA	#VALUE!	2.01658e-20
	Bradi2g58180-AT5G64560	0.577874	3.59189	0.160883	294.417	4.6628e-24
	Bradi2g58180-Bradi2g37540	0.560583	2.37377	0.236157	194.571	6.80244e-18
	Bradi2g58180-Bradi2g37547	0.631398	1.68354	0.375042	137.995	2.19077e-11
	Bradi2g58180-Bradi2g58170	0.0403792	0.13113	0.307933	10.7484	3.75689e-07
	Bradi2g58180-Bradi3g32490	0.629599	NA	NA	#VALUE!	1.03205e-27
	Bradi2g58180-Bradi5g14760	0.497122	2.11315	0.235252	173.209	6.53161e-24
	Bradi2g58180-EDP08672	1.25461	2.01924	0.621328	165.511	0.0037285
	Bradi2g58180-GSVIVG1	0.510652	NA	NA	#VALUE!	2.27061e-58
	Bradi2g58180-GSVIVG2	0.569909	NA	NA	#VALUE!	2.84245e-23
	Bradi2g58180-GSVIVG3	0.485956	NA	NA	#VALUE!	2.81953e-33
	Bradi2g58180-GSVIVG4	0.560134	2.14012	0.26173	175.42	4.9561e-20
	Bradi2g58180-GSVIVG5	0.356422	2.04462	0.174322	167.592	7.47506e-38
	Bradi2g58180-GSVIVG6	0.577444	NA	NA	#VALUE!	1.53307e-26
	Bradi2g58180-GSVIVG7	1.07944	NA	NA	#VALUE!	7.58533e-13
	Bradi2g58180-GSVIVG8	0.39949	NA	NA	#VALUE!	6.86592e-41
	Bradi2g58180-LOC_Os01g64890	0.355896	1.50307	0.23678	123.202	8.9325e-30
	Bradi2g58180-LOC_Os01g68040	0.0818174	0.456194	0.179348	37.393	7.92538e-29
	Bradi2g58180-LOC_Os03g04480	0.686631	2.47666	0.27724	203.005	7.94746e-16
	Bradi2g58180-LOC_Os03g48000	0.869452	NA	NA	#VALUE!	2.70181e-13
	Bradi2g58180-LOC_Os03g53110	0.530764	2.01231	0.263759	164.943	5.74656e-21
	Bradi2g58180-LOC_Os04g35160	0.339838	1.70301	0.199552	139.591	2.44486e-35
	Bradi2g58180-LOC_Os04g42280	0.449189	1.62696	0.276092	133.357	4.3138e-21
	Bradi2g58180-LOC_Os06g44150	0.467024	1.93858	0.24091	158.9	2.94722e-24
	Bradi2g58180-LOC_Os10g39790	0.645571	NA	NA	#VALUE!	3.80765e-23
	Bradi2g58180-SbMGT1	0.362299	1.83962	0.196943	150.789	1.49056e-35
	Bradi2g58180-SbMGT2	0.327272	1.65812	0.197376	135.911	5.37499e-32
	Bradi2g58180-SbMGT3	0.348287	1.66352	0.209368	136.354	1.46952e-33
	Bradi2g58180-SbMGT4	0.488708	1.60913	0.303709	131.896	3.74744e-19
	Bradi2g58180-SbMGT5	0.427648	2.49041	0.171718	204.132	1.596e-27
	Bradi2g58180-SbMGT6	0.544341	2.18254	0.249407	178.897	2.46108e-21
	Bradi2g58180-SbMGT7	0.646101	2.56466	0.251925	210.218	4.58384e-19
	Bradi2g58180-SbMGT8	0.694587	6.07117	0.114407	497.637	3.07547e-19
	Bradi2g58180-SbMGT9	0.900675	2.54766	0.353531	208.825	5.73402e-09
	Bradi2g58180-Solyc01g103890	0.609325	NA	NA	#VALUE!	5.31978e-39
	Bradi2g58180-Solyc01g106900	0.410816	NA	NA	#VALUE!	2.21907e-72
	Bradi2g58180-Solyc03g005390	0.513158	3.55601	0.144307	291.476	7.95247e-28
	Bradi2g58180-Solyc05g012220	0.543873	NA	NA	#VALUE!	1.7698e-50
	Bradi2g58180-Solyc06g068490	0.542289	NA	NA	#VALUE!	3.35387e-41
	Bradi2g58180-Solyc09g065920	0.545908	NA	NA	#VALUE!	9.01486e-37
	Bradi2g58180-Solyc11g066660	0.867896	NA	NA	#VALUE!	2.52352e-13
	Bradi2g58180-SsMGT10	0.0907263	0.587718	0.154371	48.1736	1.57704e-23
	Bradi2g58180-ZmMGT1	0.473843	2.02472	0.234029	165.961	9.15237e-25
	Bradi2g58180-ZmMGT10	0.750583	NA	NA	#VALUE!	3.08277e-17
	Bradi2g58180-ZmMGT11	0.365472	2.49334	0.14658	204.372	1.17503e-40
	Bradi2g58180-ZmMGT12	0.881874	NA	NA	#VALUE!	1.56739e-12
	Bradi2g58180-ZmMGT2	0.461683	2.27595	0.202853	186.553	1.21094e-27
	Bradi2g58180-ZmMGT3	0.472104	2.07438	0.227587	170.031	4.29314e-25
	Bradi2g58180-ZmMGT4	0.668517	NA	NA	#VALUE!	1.89085e-21
	Bradi2g58180-ZmMGT5	0.558562	2.55133	0.21893	209.125	1.9963e-22
	Bradi2g58180-ZmMGT6	0.635783	2.79924	0.227127	229.446	1.4847e-20
	Bradi2g58180-ZmMGT7	0.331612	2.07799	0.159584	170.327	8.8869e-42
	Bradi2g58180-ZmMGT8	0.0927322	0.736057	0.125985	60.3325	5.29097e-48
	Bradi2g58180-ZmMGT9	0.0910341	0.746507	0.121947	61.1891	8.02139e-50
	Bradi3g32490-Aco003216	0.71158	1.98173	0.35907	162.437	8.37228e-15
	Bradi3g32490-Aco003501	0.269891	1.48909	0.181246	122.057	1.57766e-42
	Bradi3g32490-Aco004213	0.528951	3.40127	0.155516	278.793	5.99498e-28
	Bradi3g32490-Aco004963	0.556897	NA	NA	#VALUE!	6.24254e-30
	Bradi3g32490-Aco005953	1.29579	NA	NA	#VALUE!	1.4868e-06
	Bradi3g32490-Aco006204	1.22078	NA	NA	#VALUE!	1.25726e-06
	Bradi3g32490-Aco008214	0.542367	2.40185	0.225813	196.873	3.50525e-24
	Bradi3g32490-Aco009667	0.529623	NA	NA	#VALUE!	2.21622e-36
	Bradi3g32490-Aco011195	0.588393	3.24957	0.181068	266.358	3.51285e-20
	Bradi3g32490-Aco011781	0.238721	1.45935	0.163581	119.619	4.13929e-48
	Bradi3g32490-Aco014492	1.1335	1.594	0.711104	130.656	0.0388207
	Bradi3g32490-Aco016945	0.551376	1.69279	0.32572	138.753	9.11246e-18
	Bradi3g32490-Aco017400	0.518672	NA	NA	#VALUE!	2.20867e-36
	Bradi3g32490-Aco017696	0.656852	3.06778	0.214113	251.457	1.19472e-20
	Bradi3g32490-AMTRSs1	0.946934	NA	NA	#VALUE!	1.00411e-17
	Bradi3g32490-AMTRSs10	0.577267	NA	NA	#VALUE!	7.07621e-32
	Bradi3g32490-AMTRSs11	0.561701	NA	NA	#VALUE!	3.76902e-46
	Bradi3g32490-AMTRSs2	0.497597	NA	NA	#VALUE!	7.29385e-48
	Bradi3g32490-AMTRSs3	0.337088	NA	NA	#VALUE!	3.94783e-59
	Bradi3g32490-AMTRSs4	0.669404	NA	NA	#VALUE!	4.35233e-40
	Bradi3g32490-AMTRSs5	0.657239	NA	NA	#VALUE!	5.49511e-40
	Bradi3g32490-AMTRSs6	0.606333	NA	NA	#VALUE!	2.12324e-44
	Bradi3g32490-AMTRSs7	0.61573	NA	NA	#VALUE!	1.84845e-22
	Bradi3g32490-AMTRSs8	0.583727	NA	NA	#VALUE!	2.02944e-37
	Bradi3g32490-AMTRSs9	0.391371	NA	NA	#VALUE!	1.04927e-37
	Bradi3g32490-AT1G16010	0.606801	2.92283	0.207607	239.576	2.82535e-23
	Bradi3g32490-AT1G80900	0.58812	NA	NA	#VALUE!	1.10236e-33
	Bradi3g32490-AT2G03620	0.606148	NA	NA	#VALUE!	1.91919e-30
	Bradi3g32490-AT3G19640	0.582898	NA	NA	#VALUE!	1.58339e-28
	Bradi3g32490-AT3G58970	0.32343	NA	NA	#VALUE!	8.16468e-65
	Bradi3g32490-AT4G28580	0.431686	NA	NA	#VALUE!	4.91833e-52
	Bradi3g32490-AT5G09690	0.536489	NA	NA	#VALUE!	3.07743e-40
	Bradi3g32490-AT5G22830	0.995819	NA	NA	#VALUE!	5.70925e-20
	Bradi3g32490-AT5G64560	0.455972	NA	NA	#VALUE!	1.13258e-42
	Bradi3g32490-Bradi2g37540	0.570794	2.12232	0.268949	173.961	5.14439e-16
	Bradi3g32490-Bradi2g37547	0.674236	1.76989	0.380947	145.073	1.04228e-10
	Bradi3g32490-Bradi2g58170	0.660612	NA	NA	#VALUE!	6.91664e-26
	Bradi3g32490-Bradi5g14760	0.548878	1.49512	0.367114	122.551	5.76117e-16
	Bradi3g32490-EDP08672	1.11446	1.54097	0.723219	126.309	0.0125961
	Bradi3g32490-GSVIVG1	0.547202	NA	NA	#VALUE!	3.57942e-29
	Bradi3g32490-GSVIVG2	0.640235	NA	NA	#VALUE!	2.64364e-15
	Bradi3g32490-GSVIVG3	0.526215	NA	NA	#VALUE!	4.0375e-40
	Bradi3g32490-GSVIVG4	0.467576	NA	NA	#VALUE!	1.67761e-47
	Bradi3g32490-GSVIVG5	0.647919	NA	NA	#VALUE!	1.82388e-26
	Bradi3g32490-GSVIVG6	0.252623	NA	NA	#VALUE!	5.12694e-60
	Bradi3g32490-GSVIVG7	0.988772	NA	NA	#VALUE!	5.64047e-15
	Bradi3g32490-GSVIVG8	0.545009	4.08819	0.133313	335.098	2.11802e-24
	Bradi3g32490-LOC_Os01g64890	0.682292	1.86362	0.36611	152.756	5.30077e-13
	Bradi3g32490-LOC_Os01g68040	0.627223	NA	NA	#VALUE!	7.37562e-24
	Bradi3g32490-LOC_Os03g04480	0.317251	0.988825	0.320837	81.0512	3.52302e-20
	Bradi3g32490-LOC_Os03g48000	0.905012	NA	NA	#VALUE!	1.52537e-15
	Bradi3g32490-LOC_Os03g53110	0.479374	2.69172	0.178092	220.633	3.44698e-28
	Bradi3g32490-LOC_Os04g35160	0.68599	2.00496	0.342146	164.341	4.76483e-14
	Bradi3g32490-LOC_Os04g42280	0.549796	1.39659	0.393672	114.475	9.78531e-14
	Bradi3g32490-LOC_Os06g44150	0.547346	1.56439	0.349879	128.229	1.79874e-16
	Bradi3g32490-LOC_Os10g39790	0.130684	0.525342	0.24876	43.0608	2.1571e-24
	Bradi3g32490-SbMGT1	0.65171	2.7756	0.2348	227.508	3.06385e-19
	Bradi3g32490-SbMGT2	0.61998	1.79236	0.345902	146.915	9.74736e-14
	Bradi3g32490-SbMGT3	0.68895	2.07267	0.332397	169.891	3.18209e-14
	Bradi3g32490-SbMGT4	0.5831	1.36472	0.427266	111.862	1.17104e-11
	Bradi3g32490-SbMGT5	0.530643	2.05226	0.258565	168.218	2.75785e-18
	Bradi3g32490-SbMGT6	0.475292	2.89402	0.164233	237.215	4.97469e-29
	Bradi3g32490-SbMGT7	0.106735	0.54032	0.197541	44.2885	3.50788e-31
	Bradi3g32490-SbMGT8	0.27706	0.891173	0.310894	73.047	4.29925e-21
	Bradi3g32490-SbMGT9	0.968178	3.42626	0.282576	280.841	2.19524e-10
	Bradi3g32490-Solyc01g103890	0.31365	NA	NA	#VALUE!	2.21263e-55
	Bradi3g32490-Solyc01g106900	0.571037	NA	NA	#VALUE!	1.75612e-35
	Bradi3g32490-Solyc03g005390	0.514221	NA	NA	#VALUE!	4.60995e-42
	Bradi3g32490-Solyc05g012220	0.611478	NA	NA	#VALUE!	1.31281e-29
	Bradi3g32490-Solyc06g068490	0.604016	NA	NA	#VALUE!	1.49006e-36
	Bradi3g32490-Solyc09g065920	0.540014	NA	NA	#VALUE!	2.83934e-51
	Bradi3g32490-Solyc11g066660	0.939752	NA	NA	#VALUE!	5.97347e-17
	Bradi3g32490-SsMGT10	0.615309	4.36553	0.140947	357.83	1.39997e-14
	Bradi3g32490-ZmMGT1	0.541937	1.5759	0.34389	129.172	1.41306e-16
	Bradi3g32490-ZmMGT10	0.306849	1.09402	0.280478	89.6738	1.1066e-25
	Bradi3g32490-ZmMGT11	0.706707	1.9187	0.368326	157.27	3.36638e-13
	Bradi3g32490-ZmMGT12	0.899702	NA	NA	#VALUE!	3.07241e-16
	Bradi3g32490-ZmMGT2	0.581327	1.4465	0.401885	118.566	5.21302e-13
	Bradi3g32490-ZmMGT3	0.5618	1.24865	0.449925	102.348	1.04686e-10
	Bradi3g32490-ZmMGT4	0.112091	0.563548	0.198902	46.1925	6.68546e-31
	Bradi3g32490-ZmMGT5	0.472152	3.53125	0.133707	289.447	3.03704e-30
	Bradi3g32490-ZmMGT6	0.125787	0.583824	0.215453	47.8544	4.82799e-30
	Bradi3g32490-ZmMGT7	0.69597	2.09195	0.33269	171.471	2.7645e-14
	Bradi3g32490-ZmMGT8	0.605276	2.48056	0.244007	203.325	2.83439e-20
	Bradi3g32490-ZmMGT9	0.623375	2.74227	0.227321	224.776	2.33842e-20
	Bradi5g14760-Aco003216	0.559005	1.99623	0.28003	163.625	1.31837e-21
	Bradi5g14760-Aco003501	0.627679	2.44901	0.256299	200.739	4.32408e-20
	Bradi5g14760-Aco004213	0.547459	NA	NA	#VALUE!	3.83197e-36
	Bradi5g14760-Aco004963	0.441055	1.6631	0.265201	136.32	3.50651e-20
	Bradi5g14760-Aco005953	1.21347	NA	NA	#VALUE!	1.9491e-10
	Bradi5g14760-Aco006204	1.17304	NA	NA	#VALUE!	5.45e-09
	Bradi5g14760-Aco008214	0.239757	1.25928	0.190392	103.22	1.83508e-39
	Bradi5g14760-Aco009667	0.487079	NA	NA	#VALUE!	1.67721e-45
	Bradi5g14760-Aco011195	0.492463	4.25561	0.115721	348.82	5.87009e-25
	Bradi5g14760-Aco011781	0.606023	NA	NA	#VALUE!	3.87674e-27
	Bradi5g14760-Aco014492	1.0113	1.29371	0.781706	106.042	0.0887502
	Bradi5g14760-Aco016945	0.207176	0.995552	0.208102	81.6026	8.87647e-35
	Bradi5g14760-Aco017400	0.497286	NA	NA	#VALUE!	1.81182e-28
	Bradi5g14760-Aco017696	0.500607	2.22345	0.225149	182.25	1.16429e-24
	Bradi5g14760-AMTRSs1	0.99948	NA	NA	#VALUE!	1.05414e-26
	Bradi5g14760-AMTRSs10	0.475964	NA	NA	#VALUE!	8.31286e-39
	Bradi5g14760-AMTRSs11	0.35928	NA	NA	#VALUE!	6.23554e-85
	Bradi5g14760-AMTRSs2	0.490482	NA	NA	#VALUE!	4.14669e-50
	Bradi5g14760-AMTRSs3	0.573873	NA	NA	#VALUE!	2.04419e-36
	Bradi5g14760-AMTRSs4	0.561312	NA	NA	#VALUE!	2.18916e-42
	Bradi5g14760-AMTRSs5	0.487734	NA	NA	#VALUE!	2.83188e-54
	Bradi5g14760-AMTRSs6	0.536	NA	NA	#VALUE!	4.75829e-55
	Bradi5g14760-AMTRSs7	0.319413	2.79365	0.114335	228.988	6.36533e-29
	Bradi5g14760-AMTRSs8	0.262256	NA	NA	#VALUE!	9.16609e-78
	Bradi5g14760-AMTRSs9	0.581679	NA	NA	#VALUE!	1.40729e-23
	Bradi5g14760-AT1G16010	0.225164	NA	NA	#VALUE!	2.27603e-94
	Bradi5g14760-AT1G80900	0.242553	NA	NA	#VALUE!	1.00559e-93
	Bradi5g14760-AT2G03620	0.401188	NA	NA	#VALUE!	2.83009e-67
	Bradi5g14760-AT3G19640	0.475347	NA	NA	#VALUE!	1.3186e-34
	Bradi5g14760-AT3G58970	0.641055	NA	NA	#VALUE!	4.07762e-27
	Bradi5g14760-AT4G28580	0.714619	NA	NA	#VALUE!	1.55308e-28
	Bradi5g14760-AT5G09690	0.504807	NA	NA	#VALUE!	1.85287e-38
	Bradi5g14760-AT5G22830	0.903018	NA	NA	#VALUE!	8.79224e-22
	Bradi5g14760-AT5G64560	0.49882	NA	NA	#VALUE!	3.86818e-34
	Bradi5g14760-Bradi2g37540	0.269547	0.52015	0.51821	42.6352	1.36437e-05
	Bradi5g14760-Bradi2g37547	0.312548	0.521656	0.599145	42.7587	0.00041583
	Bradi5g14760-Bradi2g58170	0.477654	1.90813	0.250326	156.404	1.01575e-22
	Bradi5g14760-EDP08672	1.00515	1.76162	0.570583	144.395	2.40989e-05
	Bradi5g14760-GSVIVG1	0.341736	NA	NA	#VALUE!	1.63491e-72
	Bradi5g14760-GSVIVG2	0.375792	NA	NA	#VALUE!	2.59341e-33
	Bradi5g14760-GSVIVG3	0.210353	NA	NA	#VALUE!	1.22954e-78
	Bradi5g14760-GSVIVG4	0.493841	NA	NA	#VALUE!	7.45699e-40
	Bradi5g14760-GSVIVG5	0.549687	NA	NA	#VALUE!	2.70937e-29
	Bradi5g14760-GSVIVG6	0.526027	NA	NA	#VALUE!	2.12072e-39
	Bradi5g14760-GSVIVG7	1.00029	NA	NA	#VALUE!	2.53971e-14
	Bradi5g14760-GSVIVG8	0.462904	3.94455	0.117353	323.324	7.9454e-29
	Bradi5g14760-LOC_Os01g64890	0.55478	1.46791	0.37794	120.32	2.88922e-13
	Bradi5g14760-LOC_Os01g68040	0.53065	1.71247	0.309874	140.366	5.72268e-18
	Bradi5g14760-LOC_Os03g04480	0.67452	2.05862	0.327656	168.739	7.07555e-15
	Bradi5g14760-LOC_Os03g48000	0.978614	NA	NA	#VALUE!	9.44924e-14
	Bradi5g14760-LOC_Os03g53110	0.465412	2.76075	0.168582	226.291	2.56656e-29
	Bradi5g14760-LOC_Os04g35160	0.465453	1.1544	0.403198	94.623	4.12029e-12
	Bradi5g14760-LOC_Os04g42280	0.0599062	0.443248	0.135153	36.3318	2.81062e-33
	Bradi5g14760-LOC_Os06g44150	0.252528	1.37812	0.183241	112.961	7.73258e-42
	Bradi5g14760-LOC_Os10g39790	0.638517	1.68792	0.378287	138.354	1.9856e-14
	Bradi5g14760-SbMGT1	0.57964	1.38407	0.418793	113.448	1.92393e-11
	Bradi5g14760-SbMGT2	0.551856	1.42865	0.386277	117.102	9.1943e-13
	Bradi5g14760-SbMGT3	0.509149	1.73947	0.292704	142.58	7.95866e-19
	Bradi5g14760-SbMGT4	0.0712437	0.478424	0.148913	39.2151	1.56469e-33
	Bradi5g14760-SbMGT5	0.187422	1.87175	0.100132	153.422	1.79802e-53
	Bradi5g14760-SbMGT6	0.458853	2.74083	0.167414	224.658	2.55812e-29
	Bradi5g14760-SbMGT7	0.654528	1.51428	0.432238	124.121	8.58524e-12
	Bradi5g14760-SbMGT8	0.660562	1.89035	0.349438	154.947	3.47739e-14
	Bradi5g14760-SbMGT9	0.98508	NA	NA	#VALUE!	4.90019e-11
	Bradi5g14760-Solyc01g103890	0.55373	NA	NA	#VALUE!	9.09626e-57
	Bradi5g14760-Solyc01g106900	0.505889	NA	NA	#VALUE!	1.36437e-41
	Bradi5g14760-Solyc03g005390	0.488644	NA	NA	#VALUE!	3.39281e-56
	Bradi5g14760-Solyc05g012220	0.386441	NA	NA	#VALUE!	1.61506e-70
[truncated: 3,051 more rows]

## Sheet: SsMGT Vs SsMGT
pairs	Ka	Ks	Ka/Ks	Divergence time (Mya)	P-value(fisher)
SsMGT1-SsMGT2	0.268095	0.642305	0.417395	52.648	1.56519e-11
SsMGT1-SsMGT3	0.451334	1.00019	0.45125	81.9828	1.9913e-10
SsMGT1-SsMGT4	0.576306	1.44822	0.397941	118.707	2.07992e-11
SsMGT1-SsMGT5	0.686334	1.60335	0.428063	131.422	2.34045e-10
SsMGT1-SsMGT6	0.577977	NA	NA	#VALUE!	1.39214e-21
SsMGT1-SsMGT7	0.671127	2.07982	0.322685	170.477	1.18403e-14
SsMGT1-SsMGT8	0.751632	NA	NA	#VALUE!	1.0141e-17
SsMGT1-SsMGT9	0.90843	NA	NA	#VALUE!	8.4486e-20
SsMGT1-SsMGT10	0.346519	1.37777	0.251507	112.932	6.65961e-18
SsMGT2-SsMGT3	0.422683	1.01499	0.41644	83.1959	3.3188e-12
SsMGT2-SsMGT4	0.561673	1.18333	0.474653	96.9943	1.61588e-08
SsMGT2-SsMGT5	0.658464	1.67016	0.394251	136.898	1.95439e-12
SsMGT2-SsMGT6	0.587173	NA	NA	#VALUE!	2.72916e-22
SsMGT2-SsMGT7	0.709004	1.85791	0.381613	152.288	6.40878e-12
SsMGT2-SsMGT8	0.716435	NA	NA	#VALUE!	3.32801e-18
SsMGT2-SsMGT9	0.893813	NA	NA	#VALUE!	4.26389e-24
SsMGT2-SsMGT10	0.424549	1.66425	0.2551	136.414	3.09552e-17
SsMGT3-SsMGT4	0.601889	1.38244	0.43538	113.315	5.34088e-10
SsMGT3-SsMGT5	0.789463	1.64869	0.478844	135.139	1.05474e-07
SsMGT3-SsMGT6	0.657546	2.06611	0.318253	169.353	5.93315e-14
SsMGT3-SsMGT7	0.716397	1.72019	0.416464	140.999	1.6015e-10
SsMGT3-SsMGT8	0.780748	NA	NA	#VALUE!	1.99437e-16
SsMGT3-SsMGT9	0.893374	NA	NA	#VALUE!	4.84117e-19
SsMGT3-SsMGT10	0.383692	1.55206	0.247215	127.218	6.32554e-17
SsMGT4-SsMGT5	0.269593	1.43498	0.187872	117.621	2.03095e-32
SsMGT4-SsMGT6	0.565762	2.13704	0.264741	175.167	2.06497e-18
SsMGT4-SsMGT7	0.603109	2.09492	0.287891	171.715	1.97799e-16
SsMGT4-SsMGT8	0.708058	1.86726	0.379196	153.054	1.17371e-11
SsMGT4-SsMGT9	0.884713	NA	NA	#VALUE!	9.27542e-12
SsMGT4-SsMGT10	0.399232	1.42323	0.280511	116.658	4.73443e-13
SsMGT5-SsMGT6	0.456159	NA	NA	#VALUE!	8.60079e-29
SsMGT5-SsMGT7	0.632872	2.51351	0.251789	206.025	1.6482e-20
SsMGT5-SsMGT8	0.654705	1.93543	0.338274	158.642	1.30067e-14
SsMGT5-SsMGT9	0.987105	3.11789	0.316594	255.565	9.75105e-09
SsMGT5-SsMGT10	0.809339	NA	NA	#VALUE!	4.03633e-14
SsMGT6-SsMGT7	0.57377	2.45388	0.233821	201.138	1.10208e-19
SsMGT6-SsMGT8	0.606513	2.135	0.284081	175	2.10176e-16
SsMGT6-SsMGT9	0.94134	NA	NA	#VALUE!	1.29321e-09
SsMGT6-SsMGT10	0.467773	1.82733	0.255987	149.781	2.41104e-13
SsMGT7-SsMGT8	0.347764	1.1796	0.294816	96.6885	6.86283e-24
SsMGT7-SsMGT9	0.966301	2.39366	0.403693	196.202	2.35996e-08
SsMGT7-SsMGT10	0.745356	5.96311	0.124994	488.78	7.10486e-12
SsMGT8-SsMGT9	0.928274	2.05278	0.452203	168.261	5.88556e-07
SsMGT8-SsMGT10	0.687907	2.39227	0.287554	196.088	1.91507e-10
SsMGT9-SsMGT10	1.12072	1.86207	0.601864	152.629	0.00643823

## Sheet: Clade vs Clade
	gene_pair	Ka	Ks	Ka/Ks_ratio	P-value	Median Ks			gene_pair	Ka	Ks	Ka/Ks_ratio	P-value	Median Ks			gene_pair	Ka	Ks	Ka/Ks_ratio	P-value	Median Ks			gene_pair	Ka	Ks	Ka/Ks_ratio	P-value	Median Ks
A-B	AT5G22830-Bradi2g37540	0.91742	NA	NA	6.22971e-17	2.88637		C-B	SsMGT1-Bradi2g37540	0.639262	1.82068	0.351111	9.09225e-12	1.73644		C-D	GRMZM2G054632_GRMZM2G054632_ZmMGT11-LOC_Os04g35160	0.258313	0.4821	0.535807	2.64791e-06	2.29602		D-E	AMTRs00002p00265910-GSVIVG01022826001	0.455651	NA	NA	3.05913e-38	2.47121
	AT5G22830-Bradi2g37547	0.978448	NA	NA	2.54943e-17				SsMGT1-Bradi2g37547	0.591459	1.4252	0.415001	2.29009e-09				GRMZM2G054632_GRMZM2G054632_ZmMGT11-SsMGT2	0.274324	0.541801	0.50632	2.67109e-07				AMTRs00002p00265910-Solyc01g103890	0.480911	NA	NA	4.3133e-34
	AT5G22830-GSVIVG01012222001	0.876326	2.31171	0.379082	2.59855e-07				SsMGT1-GSVIVG01012222001	0.571371	NA	NA	6.63463e-35				GRMZM2G054632_GRMZM2G054632_ZmMGT11-SbMGT2	0.251135	0.495139	0.507202	4.02745e-06				AMTRs00002p00265910-SsMGT8	0.588734	NA	NA	1.31616e-33
	AT5G22830-Solyc05g012220	0.941397	NA	NA	1.0186e-11				SsMGT1-Solyc05g012220	0.628369	NA	NA	6.98316e-35				GRMZM2G054632_GRMZM2G054632_ZmMGT11-Aco003216	0.382167	1.74418	0.21911	8.86799e-32				AMTRs00002p00265910-SbMGT8	0.598909	NA	NA	3.64412e-30
	AT5G22830-AT2G03620	0.932136	3.7756	0.246884	5.5236e-10				SsMGT1-AT2G03620	0.666876	NA	NA	2.86205e-35				GRMZM2G054632_GRMZM2G054632_ZmMGT11-AT4G28580	0.787657	NA	NA	2.29283e-24				AMTRs00002p00265910-GRMZM2G018706_GRMZM2G018706_ZmMGT10	0.588369	NA	NA	4.35062e-30
	AT5G22830-AMTRs00154p00031530	0.935401	NA	NA	1.48247e-15				SsMGT1-AMTRs00154p00031530	0.610758	NA	NA	2.75684e-30				GRMZM2G054632_GRMZM2G054632_ZmMGT11-AT3G58970	0.731121	NA	NA	2.79104e-25				AMTRs00002p00265910-LOC_Os03g04480	0.595769	NA	NA	4.90874e-33
	AT5G22830-SbMGT4	0.830198	NA	NA	3.62962e-26				SsMGT1-SbMGT4	0.562954	1.27124	0.442838	2.60406e-10				GRMZM2G054632_GRMZM2G054632_ZmMGT11-AMTRs00008p00066060	0.72042	NA	NA	1.97267e-27				AMTRs00002p00265910-Bradi3g32490	0.497597	NA	NA	7.29385e-48
	AT5G22830-GRMZM2G064467_ZmMGT3	0.837807	NA	NA	8.24386e-25				SsMGT1-GRMZM2G064467_ZmMGT3	0.584083	1.3979	0.417828	4.46645e-11				GRMZM2G054632_GRMZM2G054632_ZmMGT11-AMTRs00056p00049330	0.835117	NA	NA	1.73795e-17				AMTRs00002p00265910-LOC_Os10g39790	0.50843	NA	NA	4.92006e-43
	AT5G22830-SsMGT4	0.871495	NA	NA	1.65047e-18				SsMGT1-SsMGT4	0.576306	1.44822	0.397941	2.07992e-11				GRMZM2G054632_GRMZM2G054632_ZmMGT11-Aco003501	0.691985	1.42831	0.484478	4.05137e-08				AMTRs00002p00265910-SsMGT7	0.551841	NA	NA	3.57562e-31
	AT5G22830-LOC_Os04g42280	0.829487	NA	NA	4.66117e-29				SsMGT1-LOC_Os04g42280	0.567998	1.47699	0.384566	7.21447e-13				GRMZM2G054632_GRMZM2G054632_ZmMGT11-Aco011781	0.682936	NA	NA	1.45287e-24				AMTRs00002p00265910-SbMGT7	0.486886	NA	NA	2.24393e-36
	AT5G22830-Bradi5g14760	0.903018	NA	NA	8.79224e-22				SsMGT1-Bradi5g14760	0.569805	1.35674	0.419982	4.15697e-11				GRMZM2G054632_GRMZM2G054632_ZmMGT11-GSVIVG01022826001	0.643262	NA	NA	9.9318e-35				AMTRs00002p00265910-GRMZM2G145794_ZmMGT4	0.47196	NA	NA	3.54179e-38
	AT5G22830-Aco016945	0.862093	NA	NA	4.71273e-26				SsMGT1-Aco016945	0.557627	1.61092	0.346155	5.26856e-15				GRMZM2G054632_GRMZM2G054632_ZmMGT11-Solyc01g103890	0.696735	NA	NA	8.34782e-35				AMTRs00002p00265910-GRMZM2G453832_ZmMGT6	0.498474	NA	NA	3.46346e-37
	AT5G22830-AMTRs00019p00034010	0.974892	NA	NA	1.02853e-14				SbMGT1-Bradi2g37540	0.643165	1.65143	0.389459	3.5917e-10				GRMZM2G054632_GRMZM2G054632_ZmMGT11-SsMGT8	0.820827	3.1804	0.258089	2.55131e-15				Bradi1g09120-GSVIVG01022826001	0.423733	NA	NA	2.44854e-38
	GSVIVG01031426001-Bradi2g37540	0.872063	1.73927	0.501395	2.11391e-05				SbMGT1-Bradi2g37547	0.638258	1.2832	0.497395	7.38643e-07				GRMZM2G054632_GRMZM2G054632_ZmMGT11-SbMGT8	0.756396	2.20508	0.343024	7.30919e-13				Bradi1g09120-Solyc01g103890	0.442324	3.02205	0.146366	8.34304e-32
	GSVIVG01031426001-Bradi2g37547	0.890128	NA	NA	1.01455e-14				SbMGT1-GSVIVG01012222001	0.572742	NA	NA	1.61472e-40				GRMZM2G054632_GRMZM2G054632_ZmMGT11-GRMZM2G018706_GRMZM2G018706_ZmMGT10	0.688015	NA	NA	1.24646e-19				Bradi1g09120-SsMGT8	0.563433	2.0414	0.276003	8.31417e-19
	GSVIVG01031426001-GSVIVG01012222001	0.851668	NA	NA	4.42781e-11				SbMGT1-Solyc05g012220	0.646395	NA	NA	3.99145e-42				GRMZM2G054632_GRMZM2G054632_ZmMGT11-LOC_Os03g04480	0.761019	NA	NA	1.44747e-21				Bradi1g09120-SbMGT8	0.569935	2.05269	0.277652	8.99646e-19
	GSVIVG01031426001-Solyc05g012220	0.954335	2.51507	0.379447	7.92697e-08				SbMGT1-AT2G03620	0.594514	NA	NA	2.88822e-41				GRMZM2G054632_GRMZM2G054632_ZmMGT11-Bradi3g32490	0.706707	1.9187	0.368326	3.36638e-13				Bradi1g09120-GRMZM2G018706_GRMZM2G018706_ZmMGT10	0.566419	1.8016	0.314398	9.40274e-17
	GSVIVG01031426001-AT2G03620	0.892876	NA	NA	4.83015e-14				SbMGT1-AMTRs00154p00031530	0.63018	NA	NA	4.7094e-34				GRMZM2G054632_GRMZM2G054632_ZmMGT11-LOC_Os10g39790	0.76985	NA	NA	5.81555e-20				Bradi1g09120-LOC_Os03g04480	0.573589	3.29196	0.174239	5.94948e-23
	GSVIVG01031426001-AMTRs00154p00031530	0.975008	NA	NA	1.20339e-09				SbMGT1-SbMGT4	0.562004	1.03569	0.542637	8.83564e-07				GRMZM2G054632_GRMZM2G054632_ZmMGT11-SsMGT7	0.748376	3.6617	0.20438	2.26376e-17				Bradi1g09120-Bradi3g32490	0.499666	NA	NA	7.20534e-31
	GSVIVG01031426001-SbMGT4	0.903862	NA	NA	8.66051e-18				SbMGT1-GRMZM2G064467_ZmMGT3	0.579782	1.21758	0.476177	4.43431e-09				GRMZM2G054632_GRMZM2G054632_ZmMGT11-SbMGT7	0.707887	2.03408	0.348012	4.26543e-14				Bradi1g09120-LOC_Os10g39790	0.488029	2.54063	0.19209	7.40275e-27
	GSVIVG01031426001-GRMZM2G064467_ZmMGT3	0.883599	NA	NA	2.28775e-17				SbMGT1-SsMGT4	0.592851	1.15981	0.511163	2.09257e-07				GRMZM2G054632_GRMZM2G054632_ZmMGT11-GRMZM2G145794_ZmMGT4	0.65344	1.60081	0.408193	7.45372e-12				Bradi1g09120-SsMGT7	0.536034	2.53976	0.211057	1.78806e-23
	GSVIVG01031426001-SsMGT4	0.863518	NA	NA	1.46833e-15				SbMGT1-LOC_Os04g42280	0.544131	1.23003	0.442371	1.65966e-10				GRMZM2G054632_GRMZM2G054632_ZmMGT11-GRMZM2G453832_ZmMGT6	0.713916	2.47074	0.288948	4.22722e-16				Bradi1g09120-SbMGT7	0.484083	2.74066	0.17663	2.13781e-28
	GSVIVG01031426001-LOC_Os04g42280	0.877764	NA	NA	2.23745e-12				SbMGT1-Bradi5g14760	0.57964	1.38407	0.418793	1.92393e-11				LOC_Os04g35160-SsMGT2	0.270961	0.440145	0.615617	0.000340046				Bradi1g09120-GRMZM2G145794_ZmMGT4	0.489121	2.62212	0.186536	4.82529e-27
	GSVIVG01031426001-Bradi5g14760	1.00029	NA	NA	2.53971e-14				SbMGT1-Aco016945	0.57073	1.40991	0.404797	4.96495e-12				LOC_Os04g35160-SbMGT2	0.245872	0.392974	0.625669	0.00137835				Bradi1g09120-GRMZM2G453832_ZmMGT6	0.510061	2.62279	0.194473	8.40932e-26
	GSVIVG01031426001-Aco016945	0.890973	NA	NA	2.06376e-15				GRMZM2G458879_ZmMGT7-Bradi2g37540	0.646708	1.50158	0.430685	6.10087e-09				LOC_Os04g35160-Aco003216	0.333742	1.45811	0.228886	3.86805e-31				LOC_Os03g53110-GSVIVG01022826001	0.434853	NA	NA	2.60727e-36
	GSVIVG01031426001-AMTRs00019p00034010	0.972253	5.78398	0.168094	1.06583e-06				GRMZM2G458879_ZmMGT7-Bradi2g37547	0.615455	1.36579	0.450621	2.36843e-08				LOC_Os04g35160-AT4G28580	0.771226	NA	NA	1.05946e-19				LOC_Os03g53110-Solyc01g103890	0.455504	3.20451	0.142145	6.36844e-31
	Solyc11g066660-Bradi2g37540	0.936261	NA	NA	2.50165e-13				GRMZM2G458879_ZmMGT7-GSVIVG01012222001	0.569042	NA	NA	1.56416e-35				LOC_Os04g35160-AT3G58970	0.699956	NA	NA	1.32898e-19				LOC_Os03g53110-SsMGT8	0.556332	1.92139	0.289547	2.55726e-18
	Solyc11g066660-Bradi2g37547	0.926005	NA	NA	2.94658e-14				GRMZM2G458879_ZmMGT7-Solyc05g012220	0.586527	NA	NA	6.82044e-43				LOC_Os04g35160-AMTRs00008p00066060	0.760051	NA	NA	5.96457e-27				LOC_Os03g53110-SbMGT8	0.56029	2.26729	0.247118	1.26527e-20
	Solyc11g066660-GSVIVG01012222001	0.87959	NA	NA	4.66246e-11				GRMZM2G458879_ZmMGT7-AT2G03620	0.623127	NA	NA	4.32966e-35				LOC_Os04g35160-AMTRs00056p00049330	0.741227	NA	NA	8.07094e-25				LOC_Os03g53110-GRMZM2G018706_GRMZM2G018706_ZmMGT10	0.581996	1.75433	0.331749	1.84277e-15
	Solyc11g066660-Solyc05g012220	0.898797	2.19275	0.409894	1.19476e-07				GRMZM2G458879_ZmMGT7-AMTRs00154p00031530	0.626761	NA	NA	2.0736e-34				LOC_Os04g35160-Aco003501	0.658624	1.6518	0.39873	2.11487e-11				LOC_Os03g53110-LOC_Os03g04480	0.569606	2.32864	0.244608	3.66375e-20
	Solyc11g066660-AT2G03620	0.896571	4.33945	0.206609	9.72646e-11				GRMZM2G458879_ZmMGT7-SbMGT4	0.514928	1.0879	0.473325	8.93498e-09				LOC_Os04g35160-Aco011781	0.677248	NA	NA	8.37496e-23				LOC_Os03g53110-Bradi3g32490	0.479374	2.69172	0.178092	3.44698e-28
	Solyc11g066660-AMTRs00154p00031530	0.925869	2.62273	0.353017	1.75222e-08				GRMZM2G458879_ZmMGT7-GRMZM2G064467_ZmMGT3	0.531162	1.2007	0.442377	6.90194e-10				LOC_Os04g35160-GSVIVG01022826001	0.699249	NA	NA	1.54651e-22				LOC_Os03g53110-LOC_Os10g39790	0.489106	2.19471	0.222857	1.81189e-24
	Solyc11g066660-SbMGT4	0.888876	NA	NA	2.06284e-20				GRMZM2G458879_ZmMGT7-SsMGT4	0.523513	1.28113	0.408634	1.59125e-11				LOC_Os04g35160-Solyc01g103890	0.704058	NA	NA	9.40019e-23				LOC_Os03g53110-SsMGT7	0.524224	2.69589	0.194453	8.29699e-25
	Solyc11g066660-GRMZM2G064467_ZmMGT3	0.848645	NA	NA	2.25076e-21				GRMZM2G458879_ZmMGT7-LOC_Os04g42280	0.500506	1.34181	0.373007	1.71275e-13				LOC_Os04g35160-SsMGT8	0.83261	NA	NA	2.18795e-18				LOC_Os03g53110-SbMGT7	0.446026	2.37832	0.187538	8.10336e-29
	Solyc11g066660-SsMGT4	0.883112	NA	NA	1.41414e-15				GRMZM2G458879_ZmMGT7-Bradi5g14760	0.530763	1.12658	0.471129	6.67198e-09				LOC_Os04g35160-SbMGT8	0.811315	NA	NA	2.90655e-18				LOC_Os03g53110-GRMZM2G145794_ZmMGT4	0.468249	2.19903	0.212934	7.11632e-26
	Solyc11g066660-LOC_Os04g42280	0.831754	NA	NA	6.49525e-28				GRMZM2G458879_ZmMGT7-Aco016945	0.506176	1.28828	0.392909	1.16278e-12				LOC_Os04g35160-GRMZM2G018706_GRMZM2G018706_ZmMGT10	0.764922	NA	NA	4.15679e-21				LOC_Os03g53110-GRMZM2G453832_ZmMGT6	0.479385	2.18801	0.219096	3.45085e-25
	Solyc11g066660-Bradi5g14760	0.96005	NA	NA	7.16153e-22				GRMZM2G054632_GRMZM2G054632_ZmMGT11-Bradi2g37540	0.570202	1.91315	0.298044	2.10176e-14				LOC_Os04g35160-LOC_Os03g04480	0.7386	NA	NA	1.88487e-24				SbMGT6-GSVIVG01022826001	0.45337	NA	NA	7.13193e-35
	Solyc11g066660-Aco016945	0.891442	NA	NA	3.1139e-29				GRMZM2G054632_GRMZM2G054632_ZmMGT11-Bradi2g37547	0.683178	1.42347	0.479938	3.7386e-07				LOC_Os04g35160-Bradi3g32490	0.68599	2.00496	0.342146	4.76483e-14				SbMGT6-Solyc01g103890	0.477626	NA	NA	5.66694e-34
	Solyc11g066660-AMTRs00019p00034010	0.907277	2.45698	0.369266	3.02344e-06				GRMZM2G054632_GRMZM2G054632_ZmMGT11-GSVIVG01012222001	0.57259	NA	NA	3.99579e-31				LOC_Os04g35160-LOC_Os10g39790	0.754143	2.29086	0.329197	2.49668e-13				SbMGT6-SsMGT8	0.563361	2.02678	0.277959	4.81484e-19
	AMTRs00002p00254720 -Bradi2g37540	0.860349	NA	NA	3.61766e-23				GRMZM2G054632_GRMZM2G054632_ZmMGT11-Solyc05g012220	0.659301	NA	NA	3.55586e-40				LOC_Os04g35160-SsMGT7	0.737369	2.29602	0.321151	1.38497e-13				SbMGT6-SbMGT8	0.568624	2.09338	0.27163	3.15864e-19
	AMTRs00002p00254720 -Bradi2g37547	1.02263	NA	NA	3.54569e-13				GRMZM2G054632_GRMZM2G054632_ZmMGT11-AT2G03620	0.618969	NA	NA	4.43154e-37				LOC_Os04g35160-SbMGT7	0.686881	2.02123	0.339833	2.36759e-14				SbMGT6-GRMZM2G018706_GRMZM2G018706_ZmMGT10	0.575708	2.07747	0.27712	6.52634e-19
	AMTRs00002p00254720 -GSVIVG01012222001	0.915058	NA	NA	4.48638e-09				GRMZM2G054632_GRMZM2G054632_ZmMGT11-AMTRs00154p00031530	0.688498	NA	NA	1.28006e-34				LOC_Os04g35160-GRMZM2G145794_ZmMGT4	0.664375	1.94935	0.34082	2.40132e-14				SbMGT6-LOC_Os03g04480	0.549096	2.52808	0.217198	1.85462e-22
	AMTRs00002p00254720 -Solyc05g012220	0.970557	2.94516	0.329543	3.97186e-08				GRMZM2G054632_GRMZM2G054632_ZmMGT11-SbMGT4	0.601488	1.17985	0.5098	5.47167e-08				LOC_Os04g35160-GRMZM2G453832_ZmMGT6	0.682433	2.45817	0.277618	5.79867e-17				SbMGT6-Bradi3g32490	0.475292	2.89402	0.164233	4.97469e-29
	AMTRs00002p00254720 -AT2G03620	0.938753	NA	NA	2.78299e-17				GRMZM2G054632_GRMZM2G054632_ZmMGT11-GRMZM2G064467_ZmMGT3	0.545519	1.22223	0.446332	2.21767e-10				SsMGT2-SbMGT2	0.0591111	0.160229	0.368917	1.97686e-05				SbMGT6-LOC_Os10g39790	0.498814	2.75181	0.181268	6.72401e-27
	AMTRs00002p00254720 -AMTRs00154p00031530	0.976635	NA	NA	4.12345e-15				GRMZM2G054632_GRMZM2G054632_ZmMGT11-SsMGT4	0.554819	1.19885	0.462794	9.20465e-09				SsMGT2-Aco003216	0.377207	1.7242	0.218771	9.7304e-32				SbMGT6-SsMGT7	0.552506	2.80562	0.196928	2.07377e-23
	AMTRs00002p00254720 -SbMGT4	0.958587	NA	NA	1.07964e-25				GRMZM2G054632_GRMZM2G054632_ZmMGT11-LOC_Os04g42280	0.610272	1.41473	0.43137	9.8154e-11				SsMGT2-AT4G28580	0.828546	NA	NA	2.78533e-15				SbMGT6-SbMGT7	0.506199	NA	NA	2.01549e-29
	AMTRs00002p00254720 -GRMZM2G064467_ZmMGT3	0.937544	NA	NA	2.87407e-25				GRMZM2G054632_GRMZM2G054632_ZmMGT11-Bradi5g14760	0.560437	1.24607	0.449765	1.9622e-10				SsMGT2-AT3G58970	0.729954	NA	NA	2.36189e-20				SbMGT6-GRMZM2G145794_ZmMGT4	0.517716	NA	NA	9.41274e-30
	AMTRs00002p00254720 -SsMGT4	0.942658	NA	NA	1.37814e-21				GRMZM2G054632_GRMZM2G054632_ZmMGT11-Aco016945	0.568438	1.31868	0.431066	4.49704e-11				SsMGT2-AMTRs00008p00066060	0.711298	NA	NA	1.07056e-31				SbMGT6-GRMZM2G453832_ZmMGT6	0.514582	NA	NA	2.16747e-30
	AMTRs00002p00254720 -LOC_Os04g42280	0.90865	NA	NA	7.34695e-28				LOC_Os04g35160-Bradi2g37540	0.598349	1.55875	0.383866	6.43938e-11				SsMGT2-AMTRs00056p00049330	0.772093	NA	NA	2.54902e-15				SsMGT6-GSVIVG01022826001	0.486192	NA	NA	1.73754e-28
	AMTRs00002p00254720 -Bradi5g14760	0.99948	NA	NA	1.05414e-26				LOC_Os04g35160-Bradi2g37547	0.620278	1.39156	0.445742	1.4758e-08				SsMGT2-Aco003501	0.658995	1.40503	0.469025	2.57409e-08				SsMGT6-Solyc01g103890	0.519464	2.81976	0.184223	1.13915e-23
	AMTRs00002p00254720 -Aco016945	0.936972	NA	NA	2.2578e-21				LOC_Os04g35160-GSVIVG01012222001	0.562757	NA	NA	1.01458e-39				SsMGT2-Aco011781	0.668495	3.71541	0.179925	2.21065e-19				SsMGT6-SsMGT8	0.606513	2.135	0.284081	2.10176e-16
	AMTRs00002p00254720 -AMTRs00019p00034010	0.945658	NA	NA	3.73407e-09				LOC_Os04g35160-Solyc05g012220	0.657717	NA	NA	2.29857e-39				SsMGT2-GSVIVG01022826001	0.692451	NA	NA	1.57347e-18				SsMGT6-SbMGT8	0.630268	1.9518	0.322916	3.04655e-14
	LOC_Os03g48000-Bradi2g37540	0.90318	3.35593	0.269129	1.13783e-08				LOC_Os04g35160-AT2G03620	0.588339	NA	NA	1.73013e-39				SsMGT2-Solyc01g103890	0.727704	NA	NA	2.0848e-20				SsMGT6-GRMZM2G018706_GRMZM2G018706_ZmMGT10	0.603909	1.86604	0.323631	1.36041e-14
	LOC_Os03g48000-Bradi2g37547	0.927478	NA	NA	3.16973e-12				LOC_Os04g35160-AMTRs00154p00031530	0.601714	NA	NA	6.08579e-41				SsMGT2-SsMGT8	0.716435	NA	NA	3.32801e-18				SsMGT6-LOC_Os03g04480	0.593311	2.10524	0.281825	1.77989e-16
	LOC_Os03g48000-GSVIVG01012222001	0.916717	NA	NA	2.74235e-09				LOC_Os04g35160-SbMGT4	0.525614	1.16025	0.453018	5.35266e-10				SsMGT2-SbMGT8	0.657804	2.69428	0.244148	5.10926e-18				SsMGT6-Bradi3g32490	0.509116	2.18995	0.232479	1.13684e-21
	LOC_Os03g48000-Solyc05g012220	0.970956	NA	NA	7.67463e-14				LOC_Os04g35160-GRMZM2G064467_ZmMGT3	0.542994	1.2186	0.445589	5.6093e-10				SsMGT2-GRMZM2G018706_GRMZM2G018706_ZmMGT10	0.759311	3.28003	0.231495	3.7282e-15				SsMGT6-LOC_Os10g39790	0.547257	2.30114	0.23782	4.25423e-20
	LOC_Os03g48000-AT2G03620	0.990332	NA	NA	3.42934e-15				LOC_Os04g35160-SsMGT4	0.590457	1.23245	0.479091	1.53562e-08				SsMGT2-LOC_Os03g04480	0.749152	NA	NA	1.99708e-17				SsMGT6-SsMGT7	0.57377	2.45388	0.233821	1.10208e-19
	LOC_Os03g48000-AMTRs00154p00031530	0.934207	NA	NA	8.51081e-19				LOC_Os04g35160-LOC_Os04g42280	0.522564	1.2417	0.420846	3.03821e-11				SsMGT2-Bradi3g32490	0.650487	1.85365	0.350922	3.32062e-14				SsMGT6-SbMGT7	0.52948	3.72683	0.142072	9.57136e-25
	LOC_Os03g48000-SbMGT4	0.884777	NA	NA	3.94821e-16				LOC_Os04g35160-Bradi5g14760	0.465453	1.1544	0.403198	4.12029e-12				SsMGT2-LOC_Os10g39790	0.696365	2.57168	0.270782	3.06354e-16				SsMGT6-GRMZM2G145794_ZmMGT4	0.539173	2.46788	0.218476	2.00648e-21
	LOC_Os03g48000-GRMZM2G064467_ZmMGT3	0.885123	3.84368	0.23028	8.05053e-12				LOC_Os04g35160-Aco016945	0.531402	1.29751	0.409555	3.31212e-12				SsMGT2-SsMGT7	0.709004	1.85791	0.381613	6.40878e-12				SsMGT6-GRMZM2G453832_ZmMGT6	0.533395	3.12171	0.170866	8.53891e-24
	LOC_Os03g48000-SsMGT4	0.928022	3.97231	0.233623	6.42013e-10				SsMGT2-Bradi2g37540	0.589447	1.50829	0.390805	1.00052e-10				SsMGT2-SbMGT7	0.659754	1.7405	0.37906	1.22615e-12				GRMZM2G159295_ZmMGT5-GSVIVG01022826001	0.454331	NA	NA	8.40355e-40
	LOC_Os03g48000-LOC_Os04g42280	0.859317	2.15958	0.39791	7.61047e-09				SsMGT2-Bradi2g37547	0.614071	1.33023	0.461628	4.07439e-08				SsMGT2-GRMZM2G145794_ZmMGT4	0.615298	1.69557	0.362885	6.50618e-14				GRMZM2G159295_ZmMGT5-Solyc01g103890	0.465723	NA	NA	3.50767e-34
	LOC_Os03g48000-Bradi5g14760	0.978614	NA	NA	9.44924e-14				SsMGT2-GSVIVG01012222001	0.556028	NA	NA	9.30674e-39				SsMGT2-GRMZM2G453832_ZmMGT6	0.661907	1.75142	0.377925	7.4698e-13				GRMZM2G159295_ZmMGT5-SsMGT8	0.567401	2.08368	0.272307	6.2945e-19
	LOC_Os03g48000-Aco016945	0.835797	3.82516	0.2185	1.04652e-12				SsMGT2-Solyc05g012220	0.601789	NA	NA	1.33165e-39				SbMGT2-Aco003216	0.350081	1.58501	0.220869	4.93078e-28				GRMZM2G159295_ZmMGT5-SbMGT8	0.575023	2.23271	0.257545	2.03912e-19
	LOC_Os03g48000-AMTRs00019p00034010	0.827987	NA	NA	8.79869e-14				SsMGT2-AT2G03620	0.628335	NA	NA	8.36147e-38				SbMGT2-AT4G28580	0.721004	NA	NA	1.35778e-17				GRMZM2G159295_ZmMGT5-GRMZM2G018706_GRMZM2G018706_ZmMGT10	0.562446	1.98662	0.283117	2.28534e-18
	Bradi1g12300-Bradi2g37540	0.92996	NA	NA	2.59991e-09				SsMGT2-AMTRs00154p00031530	0.62326	NA	NA	3.26486e-33				SbMGT2-AT3G58970	0.707937	NA	NA	4.61683e-22				GRMZM2G159295_ZmMGT5-LOC_Os03g04480	0.560063	2.43219	0.230272	4.54488e-21
	Bradi1g12300-Bradi2g37547	0.988111	4.29426	0.230101	2.95108e-08				SsMGT2-SbMGT4	0.554267	1.20792	0.45886	1.78145e-09				SbMGT2-AMTRs00008p00066060	0.675534	NA	NA	4.66089e-31				GRMZM2G159295_ZmMGT5-Bradi3g32490	0.472152	3.53125	0.133707	3.03704e-30
	Bradi1g12300-GSVIVG01012222001	0.92382	2.87705	0.3211	9.60767e-08				SsMGT2-GRMZM2G064467_ZmMGT3	0.550448	1.21766	0.452055	7.51389e-10				SbMGT2-AMTRs00056p00049330	0.727867	NA	NA	7.53186e-14				GRMZM2G159295_ZmMGT5-LOC_Os10g39790	0.487936	NA	NA	5.36988e-31
	Bradi1g12300-Solyc05g012220	1.03355	NA	NA	1.54428e-11				SsMGT2-SsMGT4	0.561673	1.18333	0.474653	1.61588e-08				SbMGT2-Aco003501	0.691138	1.80444	0.383021	6.90823e-11				GRMZM2G159295_ZmMGT5-SsMGT7	0.570254	3.30369	0.172611	3.27523e-23
	Bradi1g12300-AT2G03620	0.971625	NA	NA	9.84465e-16				SsMGT2-LOC_Os04g42280	0.514658	1.3281	0.387514	5.30226e-13				SbMGT2-Aco011781	0.585956	2.82464	0.207444	4.39519e-20				GRMZM2G159295_ZmMGT5-SbMGT7	0.501604	NA	NA	2.81535e-31
	Bradi1g12300-AMTRs00154p00031530	0.955391	NA	NA	8.95432e-17				SsMGT2-Bradi5g14760	0.575167	1.18926	0.483633	1.58023e-08				SbMGT2-GSVIVG01022826001	0.629042	4.08986	0.153805	1.03915e-18				GRMZM2G159295_ZmMGT5-GRMZM2G145794_ZmMGT4	0.507885	NA	NA	2.51761e-31
	Bradi1g12300-SbMGT4	0.893397	NA	NA	4.92737e-13				SsMGT2-Aco016945	0.530642	1.24539	0.426085	5.69569e-11				SbMGT2-Solyc01g103890	0.68276	3.59832	0.189744	5.30257e-17				GRMZM2G159295_ZmMGT5-GRMZM2G453832_ZmMGT6	0.511461	NA	NA	2.38532e-30
	Bradi1g12300-GRMZM2G064467_ZmMGT3	0.912011	3.10083	0.294119	1.52133e-10				SbMGT2-Bradi2g37540	0.599138	1.73479	0.345366	6.31253e-12				SbMGT2-SsMGT8	0.713309	2.99025	0.238545	1.98056e-15				Solyc09g065920-AT4G28580	0.590073	3.05106	0.193399	6.96909e-20
	Bradi1g12300-SsMGT4	0.955959	3.13511	0.30492	1.13716e-08				SbMGT2-Bradi2g37547	0.663175	1.21528	0.545697	2.05764e-05				SbMGT2-SbMGT8	0.679767	2.44075	0.278508	5.90321e-15				Solyc09g065920-AT3G58970	0.482774	2.49337	0.193623	1.63916e-25
	Bradi1g12300-LOC_Os04g42280	0.853484	NA	NA	9.42238e-15				SbMGT2-GSVIVG01012222001	0.568531	NA	NA	1.46842e-29				SbMGT2-GRMZM2G018706_GRMZM2G018706_ZmMGT10	0.718561	NA	NA	3.0357e-20				Solyc09g065920-AMTRs00008p00066060	0.499209	NA	NA	1.17293e-34
	Bradi1g12300-Bradi5g14760	0.983773	2.99959	0.327969	7.63873e-10				SbMGT2-Solyc05g012220	0.596086	NA	NA	2.4732e-34				SbMGT2-LOC_Os03g04480	0.693852	4.75665	0.14587	2.76955e-17				Solyc09g065920-AMTRs00056p00049330	0.531356	NA	NA	8.76158e-30
	Bradi1g12300-Aco016945	0.85153	3.38693	0.251416	4.02324e-12				SbMGT2-AT2G03620	0.62755	NA	NA	1.73444e-27				SbMGT2-Bradi3g32490	0.61998	1.79236	0.345902	9.74736e-14				Solyc09g065920-Aco003501	0.469761	NA	NA	2.63631e-46
	Bradi1g12300-AMTRs00019p00034010	0.952452	2.83273	0.336231	3.93115e-06				SbMGT2-AMTRs00154p00031530	0.629995	NA	NA	7.77414e-30				SbMGT2-LOC_Os10g39790	0.630282	2.74979	0.229211	4.49953e-18				Solyc09g065920-Aco011781	0.497918	NA	NA	2.97483e-45
	GRMZM2G420436_GRMZM2G420436_ZmMGT12-Bradi2g37540	0.868812	2.09279	0.415146	3.76222e-07				SbMGT2-SbMGT4	0.539938	1.13907	0.474016	1.06251e-08				SbMGT2-SsMGT7	0.668693	1.75196	0.381683	3.63295e-11				AT5G09690-AT4G28580	0.628822	3.4258	0.183554	9.35458e-20
	GRMZM2G420436_GRMZM2G420436_ZmMGT12-Bradi2g37547	0.9374	NA	NA	1.33374e-14				SbMGT2-GRMZM2G064467_ZmMGT3	0.534628	1.13643	0.470446	6.87648e-09				SbMGT2-SbMGT7	0.653922	1.71114	0.382156	1.45448e-11				AT5G09690-AT3G58970	0.534422	NA	NA	1.67085e-32
	GRMZM2G420436_GRMZM2G420436_ZmMGT12-GSVIVG01012222001	0.898131	NA	NA	4.87804e-10				SbMGT2-SsMGT4	0.574492	1.05525	0.544414	3.3746e-06				SbMGT2-GRMZM2G145794_ZmMGT4	0.620928	1.68799	0.36785	1.02079e-12				AT5G09690-AMTRs00008p00066060	0.498641	NA	NA	2.00064e-40
	GRMZM2G420436_GRMZM2G420436_ZmMGT12-Solyc05g012220	1.03335	NA	NA	1.55361e-11				SbMGT2-LOC_Os04g42280	0.528148	1.60293	0.329489	1.48226e-15				SbMGT2-GRMZM2G453832_ZmMGT6	0.655423	1.77706	0.368824	5.03493e-12				AT5G09690-AMTRs00056p00049330	0.537778	NA	NA	7.85678e-31
	GRMZM2G420436_GRMZM2G420436_ZmMGT12-AT2G03620	0.956832	NA	NA	3.94601e-19				SbMGT2-Bradi5g14760	0.551856	1.42865	0.386277	9.1943e-13				Aco003216-AT4G28580	0.756463	NA	NA	4.17476e-23				AT5G09690-Aco003501	0.510959	NA	NA	7.98062e-31
	GRMZM2G420436_GRMZM2G420436_ZmMGT12-AMTRs00154p00031530	0.918591	NA	NA	8.2132e-23				SbMGT2-Aco016945	0.536722	1.17696	0.456024	2.38056e-09				Aco003216-AT3G58970	0.662926	NA	NA	1.44481e-23				AT5G09690-Aco011781	0.504362	NA	NA	2.1338e-39
	GRMZM2G420436_GRMZM2G420436_ZmMGT12-SbMGT4	0.882891	NA	NA	2.72394e-17				Aco003216-Bradi2g37540	0.626668	1.963	0.31924	5.17653e-13				Aco003216-AMTRs00008p00066060	0.648637	NA	NA	1.53861e-30				AT5G64560-AT4G28580	0.627069	NA	NA	3.39714e-21
	GRMZM2G420436_GRMZM2G420436_ZmMGT12-GRMZM2G064467_ZmMGT3	0.910922	NA	NA	1.19096e-15				Aco003216-Bradi2g37547	0.664377	1.956	0.339662	7.76197e-12				Aco003216-AMTRs00056p00049330	0.629788	NA	NA	2.05606e-22				AT5G64560-AT3G58970	0.47986	NA	NA	2.23144e-33
	GRMZM2G420436_GRMZM2G420436_ZmMGT12-SsMGT4	0.943459	NA	NA	3.55745e-11				Aco003216-GSVIVG01012222001	0.546977	NA	NA	3.038e-37				Aco003216-Aco003501	0.645498	1.967	0.328164	6.54938e-16				AT5G64560-AMTRs00008p00066060	0.494821	NA	NA	1.91079e-32
	GRMZM2G420436_GRMZM2G420436_ZmMGT12-LOC_Os04g42280	0.859785	NA	NA	1.43392e-16				Aco003216-Solyc05g012220	0.620275	NA	NA	7.12081e-38				Aco003216-Aco011781	0.654103	2.2947	0.28505	8.34087e-19				AT5G64560-AMTRs00056p00049330	0.544154	NA	NA	5.54434e-28
	GRMZM2G420436_GRMZM2G420436_ZmMGT12-Bradi5g14760	0.901262	NA	NA	8.29851e-17				Aco003216-AT2G03620	0.612653	NA	NA	8.27552e-33				Aco003216-GSVIVG01022826001	0.561323	NA	NA	2.60525e-30				AT5G64560-Aco003501	0.483742	2.83376	0.170706	1.51007e-27
	GRMZM2G420436_GRMZM2G420436_ZmMGT12-Aco016945	0.890521	NA	NA	6.64691e-15				Aco003216-AMTRs00154p00031530	0.578664	NA	NA	1.06438e-33				Aco003216-Solyc01g103890	0.64382	NA	NA	1.62242e-25				AT5G64560-Aco011781	0.477814	NA	NA	2.0087e-33
	GRMZM2G420436_GRMZM2G420436_ZmMGT12-AMTRs00019p00034010	0.873898	4.74118	0.184321	2.36571e-08				Aco003216-SbMGT4	0.556417	1.95787	0.284195	1.73307e-20				Aco003216-SsMGT8	0.64543	1.97111	0.327444	6.89381e-16				Aco017400-AT4G28580	0.671646	NA	NA	2.42606e-30
	SsMGT9-Bradi2g37540	0.856197	NA	NA	3.39991e-11				Aco003216-GRMZM2G064467_ZmMGT3	0.570057	1.78936	0.318581	3.93592e-18				Aco003216-SbMGT8	0.646198	2.59628	0.248894	1.37377e-19				Aco017400-AT3G58970	0.507992	NA	NA	6.79998e-37
	SsMGT9-Bradi2g37547	0.889052	NA	NA	1.87091e-13				Aco003216-SsMGT4	0.571759	2.06395	0.277022	2.63678e-18				Aco003216-GRMZM2G018706_GRMZM2G018706_ZmMGT10	0.682453	2.23647	0.305147	2.4625e-16				Aco017400-AMTRs00008p00066060	0.480213	NA	NA	2.55952e-42
	SsMGT9-GSVIVG01012222001	0.926408	2.83248	0.327066	1.30371e-07				Aco003216-LOC_Os04g42280	0.549091	2.24609	0.244465	5.66135e-22				Aco003216-LOC_Os03g04480	0.790237	NA	NA	4.80799e-18				Aco017400-AMTRs00056p00049330	0.505751	NA	NA	3.13969e-24
	SsMGT9-Solyc05g012220	1.04006	4.24389	0.245072	6.34362e-08				Aco003216-Bradi5g14760	0.559005	1.99623	0.28003	1.31837e-21				Aco003216-Bradi3g32490	0.71158	1.98173	0.35907	8.37228e-15				Aco017400-Aco003501	0.467167	NA	NA	9.91124e-34
	SsMGT9-AT2G03620	0.97115	NA	NA	1.0565e-12				Aco003216-Aco016945	0.583617	1.50441	0.387939	1.22397e-13				Aco003216-LOC_Os10g39790	0.649676	1.94807	0.333497	1.28286e-16				Aco017400-Aco011781	0.486111	2.32063	0.209473	4.5615e-25
	SsMGT9-AMTRs00154p00031530	0.989176	NA	NA	4.21245e-14				SbMGT3-Bradi2g37540	0.604159	1.88473	0.320555	2.50593e-13				Aco003216-SsMGT7	0.686137	2.0059	0.342059	3.60564e-16				GSVIVG01018104001-AT4G28580	0.568735	NA	NA	2.4184e-29
	SsMGT9-SbMGT4	0.901315	NA	NA	1.94039e-12				SbMGT3-Bradi2g37547	0.65079	1.32906	0.489661	4.5155e-07				Aco003216-SbMGT7	0.681747	1.8204	0.374504	1.31988e-14				GSVIVG01018104001-AT3G58970	0.443573	NA	NA	5.20677e-47
	SsMGT9-GRMZM2G064467_ZmMGT3	0.890793	NA	NA	1.64341e-14				SbMGT3-GSVIVG01012222001	0.599218	NA	NA	1.84086e-30				Aco003216-GRMZM2G145794_ZmMGT4	0.639919	1.65161	0.387451	2.8179e-14				GSVIVG01018104001-AMTRs00008p00066060	0.469729	NA	NA	1.3147e-34
	SsMGT9-SsMGT4	0.884713	NA	NA	9.27542e-12				SbMGT3-Solyc05g012220	0.638847	NA	NA	9.40726e-27				Aco003216-GRMZM2G453832_ZmMGT6	0.676216	1.91259	0.35356	9.91937e-16				GSVIVG01018104001-AMTRs00056p00049330	0.470905	NA	NA	1.94017e-33
	SsMGT9-LOC_Os04g42280	0.8183	NA	NA	1.13751e-15				SbMGT3-AT2G03620	0.618607	NA	NA	2.14594e-42				Aco011195-GSVIVG01022381001	0.323801	2.88974	0.112052	1.29602e-40				GSVIVG01018104001-Aco003501	0.474281	NA	NA	1.39778e-36
	SsMGT9-Bradi5g14760	0.955201	NA	NA	1.00164e-11				SbMGT3-AMTRs00154p00031530	0.605642	NA	NA	3.06691e-31				Aco011195-AMTRs00017p00187240	0.338331	NA	NA	2.54916e-45				GSVIVG01018104001-Aco011781	0.443985	2.47034	0.179726	3.5447e-29
	SsMGT9-Aco016945	0.912432	NA	NA	6.90186e-14				SbMGT3-SbMGT4	0.553048	1.34212	0.412071	1.27235e-11				Aco011195-AMTRs00017p00188570	0.312615	NA	NA	1.03384e-56				Solyc03g005390-AT4G28580	0.603201	2.19427	0.274898	1.45699e-17
	SsMGT9-AMTRs00019p00034010	0.92965	NA	NA	8.44492e-10				SbMGT3-GRMZM2G064467_ZmMGT3	0.551324	1.61222	0.341966	2.16022e-15				Aco011195-AMTRs00017p00189670	0.282303	NA	NA	4.00298e-59				Solyc03g005390-AT3G58970	0.483945	NA	NA	5.07334e-34
	SbMGT9-Bradi2g37540	0.9076	1.77351	0.511754	2.83663e-05				SbMGT3-SsMGT4	0.594562	1.40582	0.422928	1.33166e-10				Aco011195-AT4G28580	0.60669	NA	NA	1.41263e-28				Solyc03g005390-AMTRs00008p00066060	0.475919	NA	NA	2.39107e-40
	SbMGT9-Bradi2g37547	0.877925	NA	NA	1.59498e-17				SbMGT3-LOC_Os04g42280	0.506395	1.77769	0.284861	1.31693e-19				Aco011195-AT3G58970	0.564044	NA	NA	1.37826e-31				Solyc03g005390-AMTRs00056p00049330	0.503601	NA	NA	2.70567e-32
	SbMGT9-GSVIVG01012222001	0.933827	5.96323	0.156598	1.91422e-08				SbMGT3-Bradi5g14760	0.509149	1.73947	0.292704	7.95866e-19				Aco011195-AMTRs00008p00066060	0.580946	NA	NA	3.44218e-29				Solyc03g005390-Aco003501	0.476713	NA	NA	6.11538e-35
	SbMGT9-Solyc05g012220	1.02262	NA	NA	6.86201e-10				SbMGT3-Aco016945	0.553056	1.39034	0.397785	2.54896e-12				Aco011195-AMTRs00056p00049330	0.570492	NA	NA	1.47837e-25				Solyc03g005390-Aco011781	0.483064	NA	NA	1.45545e-40
	SbMGT9-AT2G03620	0.986732	NA	NA	7.00709e-13				SsMGT3-Bradi2g37540	0.617887	1.72046	0.359141	1.34374e-11				Aco011195-Aco003501	0.579483	3.08318	0.18795	6.51656e-19				Aco004213-AT4G28580	0.682192	2.61761	0.260616	2.75049e-16
	SbMGT9-AMTRs00154p00031530	0.998912	NA	NA	3.11545e-17				SsMGT3-Bradi2g37547	0.689762	1.3238	0.521045	5.40006e-06				Aco011195-Aco011781	0.576515	2.50684	0.229977	7.6509e-19				Aco004213-AT3G58970	0.494606	NA	NA	1.80209e-35
	SbMGT9-SbMGT4	0.842798	4.56132	0.184771	9.86575e-14				SsMGT3-GSVIVG01012222001	0.580323	NA	NA	9.83416e-37				Aco011195-GSVIVG01022826001	0.527349	NA	NA	3.13834e-44				Aco004213-AMTRs00008p00066060	0.528219	NA	NA	3.77806e-35
	SbMGT9-GRMZM2G064467_ZmMGT3	0.851949	4.38334	0.194361	4.80487e-13				SsMGT3-Solyc05g012220	0.649902	NA	NA	3.90322e-26				Aco011195-Solyc01g103890	0.570511	NA	NA	1.33019e-27				Aco004213-AMTRs00056p00049330	0.564259	NA	NA	2.98066e-28
	SbMGT9-SsMGT4	0.919725	NA	NA	3.46961e-11				SsMGT3-AT2G03620	0.603807	NA	NA	5.86487e-43				Aco011195-SsMGT8	0.627582	2.79203	0.224776	9.03046e-17				Aco004213-Aco003501	0.533399	1.97101	0.270623	1.68855e-20
	SbMGT9-LOC_Os04g42280	0.853068	NA	NA	2.21231e-13				SsMGT3-AMTRs00154p00031530	0.608544	NA	NA	1.6416e-28				Aco011195-SbMGT8	0.612729	2.79109	0.21953	1.66169e-17				Aco004213-Aco011781	0.517486	3.12751	0.165462	1.27076e-27
	SbMGT9-Bradi5g14760	0.98508	NA	NA	4.90019e-11				SsMGT3-SbMGT4	0.568982	1.26153	0.451026	5.15706e-10				Aco011195-GRMZM2G018706_GRMZM2G018706_ZmMGT10	0.66993	4.09916	0.163431	5.42943e-17				Aco009667-AT4G28580	0.619029	2.94137	0.210456	7.43695e-19
	SbMGT9-Aco016945	0.87974	NA	NA	3.80648e-16				SsMGT3-GRMZM2G064467_ZmMGT3	0.569083	1.44112	0.39489	2.68598e-12				Aco011195-LOC_Os03g04480	0.656844	NA	NA	4.33031e-18				Aco009667-AT3G58970	0.515764	5.51615	0.0935006	1.54422e-28
	SbMGT9-AMTRs00019p00034010	0.867502	NA	NA	1.95256e-08				SsMGT3-SsMGT4	0.601889	1.38244	0.43538	5.34088e-10				Aco011195-Bradi3g32490	0.588393	3.24957	0.181068	3.51285e-20				Aco009667-AMTRs00008p00066060	0.492742	NA	NA	4.98147e-39
	AT5G22830-AMTRs00019p00038520	0.896835	NA	NA	1.20272e-11				SsMGT3-LOC_Os04g42280	0.536115	1.69289	0.316687	4.11374e-17				Aco011195-LOC_Os10g39790	0.610173	3.37434	0.180827	3.45078e-19				Aco009667-AMTRs00056p00049330	0.525626	NA	NA	1.55254e-27
	AT5G22830-AT1G16010	0.861406	NA	NA	7.21788e-16				SsMGT3-Bradi5g14760	0.512293	1.86792	0.274259	6.83796e-20				Aco011195-SsMGT7	0.609572	NA	NA	5.37042e-21				Aco009667-Aco003501	0.52546	2.13256	0.246399	3.9176e-21
	AT5G22830-AT1G80900	0.852369	NA	NA	5.25474e-18				SsMGT3-Aco016945	0.548186	1.17642	0.465977	2.48878e-09				Aco011195-SbMGT7	0.578434	NA	NA	1.08172e-25				Aco009667-Aco011781	0.491437	2.3819	0.206322	1.52935e-25
	AT5G22830-Solyc06g068490	0.930627	2.43157	0.382727	2.10107e-08				SbMGT10-Bradi2g37540	0.589813	2.02783	0.290858	1.06233e-14				Aco011195-GRMZM2G145794_ZmMGT4	0.589339	NA	NA	1.65731e-26				Solyc09g065920-GSVIVG01022826001	0.447382	NA	NA	6.55828e-42
	AT5G22830-GSVIVG01015984001	1.09396	2.16921	0.50431	0.00135502				SbMGT10-Bradi2g37547	0.625138	1.79482	0.348301	4.11275e-12				Aco011195-GRMZM2G453832_ZmMGT6	0.578225	NA	NA	2.04915e-25				Solyc09g065920-Solyc01g103890	0.521657	3.65932	0.142556	5.05142e-26
	AT5G22830-GSVIVG01015987001	0.80473	NA	NA	1.0905e-12				SbMGT10-GSVIVG01012222001	0.510494	NA	NA	1.80115e-35				GSVIVG01022381001-AMTRs00017p00187240	0.326966	1.63079	0.200495	3.44477e-35				Solyc09g065920-SsMGT8	0.596605	NA	NA	1.99956e-36
	AT5G22830-Aco008214	0.918911	NA	NA	1.12464e-21				SbMGT10-Solyc05g012220	0.556008	NA	NA	2.216e-30				GSVIVG01022381001-AMTRs00017p00188570	0.318431	1.84741	0.172366	8.54331e-40				Solyc09g065920-SbMGT8	0.577618	NA	NA	6.35557e-35
	AT5G22830-LOC_Os06g44150	0.943176	NA	NA	1.33726e-25				SbMGT10-AT2G03620	0.532336	3.08332	0.17265	1.91516e-24				GSVIVG01022381001-AMTRs00017p00189670	0.287061	1.92221	0.149339	2.2504e-44				Solyc09g065920-GRMZM2G018706_GRMZM2G018706_ZmMGT10	0.59569	NA	NA	2.53353e-31
	AT5G22830-Bradi1g30970	0.918953	NA	NA	3.00173e-18				SbMGT10-AMTRs00154p00031530	0.497867	NA	NA	3.64303e-41				GSVIVG01022381001-AT4G28580	0.700937	NA	NA	6.96263e-20				Solyc09g065920-LOC_Os03g04480	0.637845	NA	NA	1.35085e-26
	AT5G22830-SsMGT5	0.938287	NA	NA	5.08829e-19				SbMGT10-SbMGT4	0.485025	1.96225	0.247178	4.66772e-23				GSVIVG01022381001-AT3G58970	0.642104	NA	NA	3.63165e-25				Solyc09g065920-Bradi3g32490	0.540014	NA	NA	2.83934e-51
	AT5G22830-SbMGT5	0.809976	NA	NA	1.39465e-16				SbMGT10-GRMZM2G064467_ZmMGT3	0.48368	1.99671	0.242238	2.20367e-23				GSVIVG01022381001-AMTRs00008p00066060	0.59897	NA	NA	3.02705e-26				Solyc09g065920-LOC_Os10g39790	0.52738	NA	NA	3.37381e-42
	AT5G22830-GRMZM2G170326_ZmMGT2	0.844236	NA	NA	8.65096e-21				SbMGT10-SsMGT4	0.498858	2.00103	0.249301	9.33664e-22				GSVIVG01022381001-AMTRs00056p00049330	0.670795	3.51547	0.190812	3.05501e-16				Solyc09g065920-SsMGT7	0.572475	NA	NA	1.37745e-35
	AT5G22830-GRMZM2G108477_ZmMGT1	0.836717	NA	NA	1.9094e-20				SbMGT10-LOC_Os04g42280	0.483311	1.85878	0.260015	6.89945e-22				GSVIVG01022381001-Aco003501	0.630106	NA	NA	2.72526e-24				Solyc09g065920-SbMGT7	0.505096	NA	NA	1.23906e-45
	GSVIVG01031426001-AMTRs00019p00038520	0.878757	NA	NA	2.9627e-12				SbMGT10-Bradi5g14760	0.489611	2.06042	0.237626	4.99916e-23				GSVIVG01022381001-Aco011781	0.645039	NA	NA	6.40566e-26				Solyc09g065920-GRMZM2G145794_ZmMGT4	0.503856	NA	NA	1.63342e-49
	GSVIVG01031426001-AT1G16010	0.911167	NA	NA	5.36822e-14				SbMGT10-Aco016945	0.494261	2.01151	0.245716	1.14732e-22				GSVIVG01022381001-GSVIVG01022826001	0.549873	NA	NA	1.04155e-32				Solyc09g065920-GRMZM2G453832_ZmMGT6	0.536641	NA	NA	1.20004e-36
	GSVIVG01031426001-AT1G80900	0.889931	NA	NA	8.74164e-20				Aco004963-Bradi2g37540	0.553774	1.61865	0.342121	1.59232e-12				GSVIVG01022381001-Solyc01g103890	0.605187	NA	NA	1.15743e-28				AT5G09690-GSVIVG01022826001	0.423949	NA	NA	2.25663e-42
	GSVIVG01031426001-Solyc06g068490	0.927297	NA	NA	3.19416e-13				Aco004963-Bradi2g37547	0.53997	1.62253	0.332795	4.27959e-12				GSVIVG01022381001-SsMGT8	0.743667	3.64165	0.204212	3.95542e-16				AT5G09690-Solyc01g103890	0.467957	NA	NA	2.4064e-35
	GSVIVG01031426001-GSVIVG01015984001	0.904354	NA	NA	2.14827e-08				Aco004963-GSVIVG01012222001	0.575483	NA	NA	4.07358e-39				GSVIVG01022381001-SbMGT8	0.73942	NA	NA	9.69685e-19				AT5G09690-SsMGT8	0.602958	NA	NA	6.61142e-32
	GSVIVG01031426001-GSVIVG01015987001	0.821356	NA	NA	1.60212e-13				Aco004963-Solyc05g012220	0.534322	NA	NA	1.99074e-31				GSVIVG01022381001-GRMZM2G018706_GRMZM2G018706_ZmMGT10	0.757577	NA	NA	1.35944e-22				AT5G09690-SbMGT8	0.57967	NA	NA	2.59721e-25
	GSVIVG01031426001-Aco008214	0.902402	4.00539	0.225297	3.72098e-11				Aco004963-AT2G03620	0.551481	NA	NA	2.01772e-29				GSVIVG01022381001-LOC_Os03g04480	0.671424	3.14076	0.213778	4.32835e-18				AT5G09690-GRMZM2G018706_GRMZM2G018706_ZmMGT10	0.604007	NA	NA	6.78411e-26
	GSVIVG01031426001-LOC_Os06g44150	0.916269	4.14631	0.220984	3.82816e-11				Aco004963-AMTRs00154p00031530	0.504972	NA	NA	2.60523e-41				GSVIVG01022381001-Bradi3g32490	0.647919	NA	NA	1.82388e-26				AT5G09690-LOC_Os03g04480	0.626454	NA	NA	5.93523e-35
	GSVIVG01031426001-Bradi1g30970	0.87089	NA	NA	1.84021e-17				Aco004963-SbMGT4	0.442237	1.62747	0.271733	9.5088e-20				GSVIVG01022381001-LOC_Os10g39790	0.693233	NA	NA	7.97131e-21				AT5G09690-Bradi3g32490	0.536489	NA	NA	3.07743e-40
	GSVIVG01031426001-SsMGT5	0.932302	NA	NA	3.33989e-15				Aco004963-GRMZM2G064467_ZmMGT3	0.438544	1.5795	0.277647	3.87685e-19				GSVIVG01022381001-SsMGT7	0.690334	NA	NA	1.89468e-22				AT5G09690-LOC_Os10g39790	0.572509	NA	NA	3.89215e-38
	GSVIVG01031426001-SbMGT5	0.863022	NA	NA	3.79361e-12				Aco004963-SsMGT4	0.45455	1.55973	0.291428	8.8579e-18				GSVIVG01022381001-SbMGT7	0.639108	3.08432	0.207212	6.77255e-21				AT5G09690-SsMGT7	0.596145	NA	NA	2.44079e-30
	GSVIVG01031426001-GRMZM2G170326_ZmMGT2	0.910868	NA	NA	1.1362e-12				Aco004963-LOC_Os04g42280	0.430113	NA	NA	1.31689e-31				GSVIVG01022381001-GRMZM2G145794_ZmMGT4	0.600626	4.80037	0.125121	1.08978e-23				AT5G09690-SbMGT7	0.529776	NA	NA	2.07529e-35
	GSVIVG01031426001-GRMZM2G108477_ZmMGT1	0.90087	NA	NA	6.71807e-15				Aco004963-Bradi5g14760	0.441055	1.6631	0.265201	3.50651e-20				GSVIVG01022381001-GRMZM2G453832_ZmMGT6	0.643897	NA	NA	1.27266e-22				AT5G09690-GRMZM2G145794_ZmMGT4	0.539614	NA	NA	2.1607e-34
	Solyc11g066660-AMTRs00019p00038520	0.946398	2.27489	0.41602	3.27924e-07				Aco004963-Aco016945	0.433682	NA	NA	8.83368e-32				AMTRs00017p00187240-AMTRs00017p00188570	0.114846	0.187726	0.611775	0.00644529				AT5G09690-GRMZM2G453832_ZmMGT6	0.567197	NA	NA	7.1159e-33
	Solyc11g066660-AT1G16010	0.863468	2.98702	0.289074	3.79502e-11				AMTRs00065p00139210-Bradi2g37540	0.553182	NA	NA	1.92555e-26				AMTRs00017p00187240-AMTRs00017p00189670	0.141568	0.502018	0.281998	1.43509e-18				AT5G64560-GSVIVG01022826001	0.458618	4.06679	0.112772	6.54341e-31
	Solyc11g066660-AT1G80900	0.900521	NA	NA	2.04225e-12				AMTRs00065p00139210-Bradi2g37547	0.557487	NA	NA	7.81488e-24				AMTRs00017p00187240-AT4G28580	0.739264	3.07154	0.240682	5.37749e-15				AT5G64560-Solyc01g103890	0.479357	2.25531	0.212546	1.03608e-25
	Solyc11g066660-Solyc06g068490	0.9191	2.01365	0.456435	5.45172e-07				AMTRs00065p00139210-GSVIVG01012222001	0.492516	NA	NA	4.39717e-29				AMTRs00017p00187240-AT3G58970	0.656339	NA	NA	8.60192e-22				AT5G64560-SsMGT8	0.570881	2.02106	0.282466	8.18387e-19
	Solyc11g066660-GSVIVG01015984001	1.08625	2.54095	0.4275	0.000228979				AMTRs00065p00139210-Solyc05g012220	0.55535	3.89687	0.142512	3.52175e-26				AMTRs00017p00187240-AMTRs00008p00066060	0.621867	NA	NA	5.45266e-24				AT5G64560-SbMGT8	0.564866	2.36337	0.239008	2.34016e-21
	Solyc11g066660-GSVIVG01015987001	0.854673	2.25599	0.378846	1.09332e-07				AMTRs00065p00139210-AT2G03620	0.600772	NA	NA	1.97303e-31				AMTRs00017p00187240-AMTRs00056p00049330	0.624789	3.45318	0.180931	9.1445e-18				AT5G64560-GRMZM2G018706_GRMZM2G018706_ZmMGT10	0.567809	NA	NA	2.03205e-26
	Solyc11g066660-Aco008214	0.9127	NA	NA	5.72643e-22				AMTRs00065p00139210-AMTRs00154p00031530	0.50609	NA	NA	4.29711e-32				AMTRs00017p00187240-Aco003501	0.660461	NA	NA	2.70856e-27				AT5G64560-LOC_Os03g04480	0.600237	NA	NA	1.91782e-28
	Solyc11g066660-LOC_Os06g44150	0.909263	NA	NA	1.29888e-23				AMTRs00065p00139210-SbMGT4	0.532473	NA	NA	1.9116e-34				AMTRs00017p00187240-Aco011781	0.590801	NA	NA	1.11132e-28				AT5G64560-Bradi3g32490	0.455972	NA	NA	1.13258e-42
	Solyc11g066660-Bradi1g30970	0.937594	NA	NA	1.77071e-13				AMTRs00065p00139210-GRMZM2G064467_ZmMGT3	0.504554	NA	NA	1.14926e-35				AMTRs00017p00187240-GSVIVG01022826001	0.557496	NA	NA	1.9621e-29				AT5G64560-LOC_Os10g39790	0.483363	NA	NA	2.73111e-42
	Solyc11g066660-SsMGT5	0.964118	3.02386	0.318837	3.19742e-09				AMTRs00065p00139210-SsMGT4	0.482564	NA	NA	1.62076e-33				AMTRs00017p00187240-Solyc01g103890	0.603534	NA	NA	3.72143e-25				AT5G64560-SsMGT7	0.532285	NA	NA	3.141e-35
	Solyc11g066660-SbMGT5	0.884195	NA	NA	1.22279e-11				AMTRs00065p00139210-LOC_Os04g42280	0.508517	NA	NA	4.33335e-38				AMTRs00017p00187240-SsMGT8	0.77955	NA	NA	6.30367e-16				AT5G64560-SbMGT7	0.486885	NA	NA	4.19104e-36
	Solyc11g066660-GRMZM2G170326_ZmMGT2	0.954592	NA	NA	4.97012e-12				AMTRs00065p00139210-Bradi5g14760	0.475964	NA	NA	8.31286e-39				AMTRs00017p00187240-SbMGT8	0.754384	3.31264	0.227729	8.80686e-16				AT5G64560-GRMZM2G145794_ZmMGT4	0.487937	NA	NA	2.34124e-39
	Solyc11g066660-GRMZM2G108477_ZmMGT1	0.894206	NA	NA	1.25314e-19				AMTRs00065p00139210-Aco016945	0.483403	NA	NA	1.10263e-35				AMTRs00017p00187240-GRMZM2G018706_GRMZM2G018706_ZmMGT10	0.749267	NA	NA	6.75825e-20				AT5G64560-GRMZM2G453832_ZmMGT6	0.496904	NA	NA	7.56016e-42
	AMTRs00002p00254720 -AMTRs00019p00038520	0.86113	NA	NA	4.54367e-13				AT3G19640-Bradi2g37540	0.543112	NA	NA	4.57638e-30				AMTRs00017p00187240-LOC_Os03g04480	0.703406	NA	NA	7.10452e-28				Aco017400-GSVIVG01022826001	0.461174	NA	NA	2.53732e-34
	AMTRs00002p00254720 -AT1G16010	0.893555	NA	NA	1.96262e-14				AT3G19640-Bradi2g37547	0.601037	NA	NA	4.18671e-25				AMTRs00017p00187240-Bradi3g32490	0.669404	NA	NA	4.35233e-40				Aco017400-Solyc01g103890	0.47235	NA	NA	2.22411e-32
	AMTRs00002p00254720 -AT1G80900	0.968508	NA	NA	1.0719e-13				AT3G19640-GSVIVG01012222001	0.482636	NA	NA	8.72469e-33				AMTRs00017p00187240-LOC_Os10g39790	0.685818	NA	NA	8.41398e-39				Aco017400-SsMGT8	0.606103	2.35714	0.257135	6.12363e-19
	AMTRs00002p00254720 -Solyc06g068490	0.921738	NA	NA	2.02215e-14				AT3G19640-Solyc05g012220	0.577672	NA	NA	2.12626e-32				AMTRs00017p00187240-SsMGT7	0.688755	NA	NA	9.74461e-31				Aco017400-SbMGT8	0.659198	2.67388	0.246532	1.46615e-17
	AMTRs00002p00254720 -GSVIVG01015984001	0.989812	NA	NA	3.28897e-13				AT3G19640-AT2G03620	0.603667	NA	NA	6.86622e-29				AMTRs00017p00187240-SbMGT7	0.670143	NA	NA	4.23433e-30				Aco017400-GRMZM2G018706_GRMZM2G018706_ZmMGT10	0.625728	2.36343	0.264755	7.59452e-18
	AMTRs00002p00254720 -GSVIVG01015987001	0.830571	NA	NA	9.81437e-11				AT3G19640-AMTRs00154p00031530	0.502084	NA	NA	1.668e-30				AMTRs00017p00187240-GRMZM2G145794_ZmMGT4	0.647794	NA	NA	4.22989e-43				Aco017400-LOC_Os03g04480	0.592869	2.61775	0.22648	3.60143e-20
	AMTRs00002p00254720 -Aco008214	0.894834	NA	NA	1.65637e-19				AT3G19640-SbMGT4	0.5355	NA	NA	1.31852e-37				AMTRs00017p00187240-GRMZM2G453832_ZmMGT6	0.668354	NA	NA	7.40049e-30				Aco017400-Bradi3g32490	0.518672	NA	NA	2.20867e-36
	AMTRs00002p00254720 -LOC_Os06g44150	0.952406	NA	NA	3.0576e-22				AT3G19640-GRMZM2G064467_ZmMGT3	0.506803	NA	NA	6.16981e-44				AMTRs00017p00188570-AMTRs00017p00189670	0.134156	0.450795	0.297599	7.97942e-16				Aco017400-LOC_Os10g39790	0.53055	2.16448	0.245117	2.84918e-21
	AMTRs00002p00254720 -Bradi1g30970	0.984603	NA	NA	4.5571e-17				AT3G19640-SsMGT4	0.528822	NA	NA	4.27034e-31				AMTRs00017p00188570-AT4G28580	0.696558	2.37047	0.293848	2.05717e-14				Aco017400-SsMGT7	0.559003	2.63001	0.212548	4.75709e-22
	AMTRs00002p00254720 -SsMGT5	1.02622	NA	NA	4.76979e-10				AT3G19640-LOC_Os04g42280	0.522346	NA	NA	6.17852e-35				AMTRs00017p00188570-AT3G58970	0.61804	NA	NA	7.55593e-30				Aco017400-SbMGT7	0.497032	4.06733	0.122201	2.67701e-29
	AMTRs00002p00254720 -SbMGT5	0.88663	NA	NA	1.84529e-16				AT3G19640-Bradi5g14760	0.475347	NA	NA	1.3186e-34				AMTRs00017p00188570-AMTRs00008p00066060	0.604997	2.5481	0.237431	5.04892e-20				Aco017400-GRMZM2G145794_ZmMGT4	0.491	NA	NA	2.16259e-35
	AMTRs00002p00254720 -GRMZM2G170326_ZmMGT2	0.982116	NA	NA	5.37542e-17				AT3G19640-Aco016945	0.516467	NA	NA	1.54388e-41				AMTRs00017p00188570-AMTRs00056p00049330	0.673005	3.03643	0.221643	1.91394e-15				Aco017400-GRMZM2G453832_ZmMGT6	0.517734	NA	NA	5.47289e-29
	AMTRs00002p00254720 -GRMZM2G108477_ZmMGT1	0.942275	NA	NA	8.53965e-18				Solyc01g106900-Bradi2g37540	0.554124	NA	NA	3.1272e-28				AMTRs00017p00188570-Aco003501	0.645464	NA	NA	4.82234e-27				GSVIVG01018104001-GSVIVG01022826001	0.433393	NA	NA	1.16063e-37
	LOC_Os03g48000-AMTRs00019p00038520	0.856465	2.57051	0.333188	3.25995e-10				Solyc01g106900-Bradi2g37547	0.568432	NA	NA	3.93616e-34				AMTRs00017p00188570-Aco011781	0.611073	NA	NA	4.83743e-30				GSVIVG01018104001-Solyc01g103890	0.44242	NA	NA	2.88361e-34
	LOC_Os03g48000-AT1G16010	0.830034	NA	NA	3.13383e-19				Solyc01g106900-GSVIVG01012222001	0.489676	NA	NA	1.23143e-30				AMTRs00017p00188570-GSVIVG01022826001	0.566107	6.98805	0.0810107	7.64886e-24				GSVIVG01018104001-SsMGT8	0.541197	NA	NA	1.138e-26
	LOC_Os03g48000-AT1G80900	0.884613	NA	NA	4.96167e-17				Solyc01g106900-Solyc05g012220	0.566746	NA	NA	4.28801e-32				AMTRs00017p00188570-Solyc01g103890	0.630253	NA	NA	3.43882e-23				GSVIVG01018104001-SbMGT8	0.554453	NA	NA	4.71462e-29
	LOC_Os03g48000-Solyc06g068490	0.929369	3.09814	0.299977	6.43675e-10				Solyc01g106900-AT2G03620	0.586886	NA	NA	4.71555e-29				AMTRs00017p00188570-SsMGT8	0.777451	NA	NA	1.66415e-17				GSVIVG01018104001-GRMZM2G018706_GRMZM2G018706_ZmMGT10	0.546376	NA	NA	5.86728e-29
	LOC_Os03g48000-GSVIVG01015984001	1.00936	2.61567	0.385891	2.58597e-05				Solyc01g106900-AMTRs00154p00031530	0.481784	NA	NA	9.79624e-35				AMTRs00017p00188570-SbMGT8	0.768237	NA	NA	4.33017e-17				GSVIVG01018104001-LOC_Os03g04480	0.611328	NA	NA	3.15926e-27
	LOC_Os03g48000-GSVIVG01015987001	0.864143	3.43554	0.251531	2.1151e-09				Solyc01g106900-SbMGT4	0.531475	NA	NA	4.89454e-40				AMTRs00017p00188570-GRMZM2G018706_GRMZM2G018706_ZmMGT10	0.744296	NA	NA	1.58708e-21				GSVIVG01018104001-Bradi3g32490	0.467576	NA	NA	1.67761e-47
	LOC_Os03g48000-Aco008214	0.941769	2.22577	0.42312	1.67726e-07				Solyc01g106900-GRMZM2G064467_ZmMGT3	0.531687	NA	NA	1.55016e-32				AMTRs00017p00188570-LOC_Os03g04480	0.692575	NA	NA	3.86849e-30				GSVIVG01018104001-LOC_Os10g39790	0.479771	NA	NA	2.61614e-36
	LOC_Os03g48000-LOC_Os06g44150	0.906469	2.4075	0.376519	4.22001e-09				Solyc01g106900-SsMGT4	0.498839	NA	NA	5.58328e-32				AMTRs00017p00188570-Bradi3g32490	0.657239	NA	NA	5.49511e-40				GSVIVG01018104001-SsMGT7	0.539303	NA	NA	2.24214e-34
	LOC_Os03g48000-Bradi1g30970	0.919603	2.67663	0.343567	2.33822e-09				Solyc01g106900-LOC_Os04g42280	0.502231	NA	NA	2.67841e-39				AMTRs00017p00188570-LOC_Os10g39790	0.665762	NA	NA	5.28849e-40				GSVIVG01018104001-SbMGT7	0.495361	NA	NA	7.35038e-42
	LOC_Os03g48000-SsMGT5	0.969614	2.22704	0.435383	2.54576e-07				Solyc01g106900-Bradi5g14760	0.505889	NA	NA	1.36437e-41				AMTRs00017p00188570-SsMGT7	0.674442	NA	NA	6.54537e-34				GSVIVG01018104001-GRMZM2G145794_ZmMGT4	0.496451	NA	NA	1.71819e-41
	LOC_Os03g48000-SbMGT5	0.854905	3.23364	0.264378	1.7072e-09				Solyc01g106900-Aco016945	0.501886	NA	NA	6.02294e-45				AMTRs00017p00188570-SbMGT7	0.647274	NA	NA	3.43081e-34				GSVIVG01018104001-GRMZM2G453832_ZmMGT6	0.514282	NA	NA	9.1098e-42
	LOC_Os03g48000-GRMZM2G170326_ZmMGT2	0.885931	1.90996	0.463849	2.73414e-07				Aco011195-AMTRs00019p00034010	0.545736	NA	NA	1.73552e-16				AMTRs00017p00188570-GRMZM2G145794_ZmMGT4	0.661009	NA	NA	5.34861e-38				Solyc03g005390-GSVIVG01022826001	0.460261	NA	NA	1.04822e-34
	LOC_Os03g48000-GRMZM2G108477_ZmMGT1	0.856111	5.56828	0.153748	7.06129e-13				Aco011195-AMTRs00019p00038520	0.463945	NA	NA	5.50512e-43				AMTRs00017p00188570-GRMZM2G453832_ZmMGT6	0.675291	NA	NA	2.92282e-31				Solyc03g005390-Solyc01g103890	0.485705	NA	NA	1.04716e-31
	Bradi1g12300-AMTRs00019p00038520	0.910519	2.30573	0.394895	3.53486e-08				Aco011195-AT1G16010	0.478513	NA	NA	1.2014e-34				AMTRs00017p00189670 -AT4G28580	0.684933	NA	NA	8.53315e-21				Solyc03g005390-SsMGT8	0.593331	NA	NA	1.27105e-27
	Bradi1g12300-AT1G16010	0.90478	NA	NA	1.88844e-12				Aco011195-AT1G80900	0.464091	NA	NA	3.00544e-49				AMTRs00017p00189670 -AT3G58970	0.584307	NA	NA	5.07566e-31				Solyc03g005390-SbMGT8	0.605899	5.21869	0.116102	1.96295e-23
	Bradi1g12300-AT1G80900	0.893919	NA	NA	3.27961e-16				Aco011195-Solyc06g068490	0.480499	NA	NA	5.25536e-36				AMTRs00017p00189670 -AMTRs00008p00066060	0.612405	NA	NA	1.03301e-24				Solyc03g005390-GRMZM2G018706_GRMZM2G018706_ZmMGT10	0.562729	NA	NA	4.29758e-28
	Bradi1g12300-Solyc06g068490	0.891479	NA	NA	8.72061e-13				Aco011195-GSVIVG01015984001	0.573539	NA	NA	2.28081e-31				AMTRs00017p00189670 -AMTRs00056p00049330	0.634892	4.02549	0.157718	7.40743e-18				Solyc03g005390-LOC_Os03g04480	0.624326	NA	NA	3.41299e-25
	Bradi1g12300-GSVIVG01015984001	1.00137	NA	NA	8.91201e-08				Aco011195-GSVIVG01015987001	0.468033	NA	NA	2.45873e-46				AMTRs00017p00189670 -Aco003501	0.591192	NA	NA	1.15057e-35				Solyc03g005390-Bradi3g32490	0.514221	NA	NA	4.60995e-42
	Bradi1g12300-GSVIVG01015987001	0.849234	2.16195	0.392809	1.79798e-07				Aco011195-Aco008214	0.435343	2.41447	0.180306	4.27894e-25				AMTRs00017p00189670 -Aco011781	0.598455	NA	NA	5.50462e-28				Solyc03g005390-LOC_Os10g39790	0.486474	NA	NA	5.7221e-41
	Bradi1g12300-Aco008214	0.878941	3.57696	0.245723	5.69985e-12				Aco011195-LOC_Os06g44150	0.443856	1.912	0.232142	3.45599e-21				AMTRs00017p00189670 -GSVIVG01022826001	0.580065	NA	NA	1.33725e-28				Solyc03g005390-SsMGT7	0.542896	NA	NA	2.26445e-33
	Bradi1g12300-LOC_Os06g44150	0.918544	3.04855	0.301305	2.68133e-10				Aco011195-Bradi1g30970	0.433417	2.51356	0.172431	4.12844e-26				AMTRs00017p00189670 -Solyc01g103890	0.569251	NA	NA	1.96855e-29				Solyc03g005390-SbMGT7	0.472117	NA	NA	2.56335e-41
	Bradi1g12300-Bradi1g30970	0.921007	2.65868	0.346415	3.41376e-09				Aco011195-SsMGT5	0.612696	4.46621	0.137185	1.12604e-20				AMTRs00017p00189670 -SsMGT8	0.715593	NA	NA	1.98099e-25				Solyc03g005390-GRMZM2G145794_ZmMGT4	0.510228	NA	NA	2.44855e-39
	Bradi1g12300-SsMGT5	0.923687	2.36473	0.39061	3.08927e-08				Aco011195-SbMGT5	0.448519	2.34148	0.191554	2.4336e-23				AMTRs00017p00189670 -SbMGT8	0.687108	NA	NA	4.38393e-26				Solyc03g005390-GRMZM2G453832_ZmMGT6	0.495254	NA	NA	3.07069e-37
	Bradi1g12300-SbMGT5	0.867755	3.12451	0.277725	1.91275e-09				Aco011195-GRMZM2G170326_ZmMGT2	0.44239	2.36984	0.186675	5.01398e-24				AMTRs00017p00189670 -GRMZM2G018706_GRMZM2G018706_ZmMGT10	0.724083	NA	NA	2.06543e-25				Aco004213-GSVIVG01022826001	0.478194	NA	NA	1.18686e-32
	Bradi1g12300-GRMZM2G170326_ZmMGT2	0.89217	1.9973	0.446687	1.15714e-07				Aco011195-GRMZM2G108477_ZmMGT1	0.429628	2.44806	0.175497	9.98857e-26				AMTRs00017p00189670 -LOC_Os03g04480	0.642429	NA	NA	3.75577e-34				Aco004213-Solyc01g103890	0.522415	2.46397	0.212022	2.28819e-24
	Bradi1g12300-GRMZM2G108477_ZmMGT1	0.868332	4.77367	0.1819	1.68358e-12				GSVIVG01022381001-AMTRs00019p00034010	0.560905	3.0104	0.186323	3.07571e-14				AMTRs00017p00189670 -Bradi3g32490	0.606333	NA	NA	2.12324e-44				Aco004213-SsMGT8	0.652019	3.14062	0.207608	6.49096e-20
	GRMZM2G420436_GRMZM2G420436_ZmMGT12-AMTRs00019p00038520	0.887501	1.88067	0.471908	1.02491e-06				GSVIVG01022381001-AMTRs00019p00038520	0.551052	NA	NA	7.13183e-29				AMTRs00017p00189670 -LOC_Os10g39790	0.638781	NA	NA	6.91185e-33				Aco004213-SbMGT8	0.641208	2.47208	0.25938	1.89854e-18
	GRMZM2G420436_GRMZM2G420436_ZmMGT12-AT1G16010	0.877966	NA	NA	7.92638e-14				GSVIVG01022381001-AT1G16010	0.561181	NA	NA	2.36876e-32				AMTRs00017p00189670 -SsMGT7	0.627387	NA	NA	1.74294e-32				Aco004213-GRMZM2G018706_GRMZM2G018706_ZmMGT10	0.648693	2.9501	0.219889	1.23172e-19
	GRMZM2G420436_GRMZM2G420436_ZmMGT12-AT1G80900	0.952732	4.1196	0.231268	6.47748e-10				GSVIVG01022381001-AT1G80900	0.563453	NA	NA	1.70628e-30				AMTRs00017p00189670 -SbMGT7	0.587824	NA	NA	2.62996e-31				Aco004213-LOC_Os03g04480	0.649664	2.26575	0.286733	1.14786e-16
	GRMZM2G420436_GRMZM2G420436_ZmMGT12-Solyc06g068490	0.912401	2.69982	0.337949	9.1261e-10				GSVIVG01022381001-Solyc06g068490	0.528128	NA	NA	6.09002e-30				AMTRs00017p00189670 -GRMZM2G145794_ZmMGT4	0.609374	NA	NA	1.91035e-38				Aco004213-Bradi3g32490	0.528951	3.40127	0.155516	5.99498e-28
	GRMZM2G420436_GRMZM2G420436_ZmMGT12-GSVIVG01015984001	1.03844	3.52949	0.294218	1.19802e-05				GSVIVG01022381001-GSVIVG01015984001	0.623324	NA	NA	1.05532e-19				AMTRs00017p00189670 -GRMZM2G453832_ZmMGT6	0.593613	NA	NA	7.44784e-36				Aco004213-LOC_Os10g39790	0.573255	2.56418	0.223563	1.27853e-22
	GRMZM2G420436_GRMZM2G420436_ZmMGT12-GSVIVG01015987001	0.893295	2.12806	0.41977	1.9961e-06				GSVIVG01022381001-GSVIVG01015987001	0.461215	NA	NA	3.30771e-39				SsMGT1-SbMGT1	0.0693573	0.16655	0.416434	1.99225e-05				Aco004213-SsMGT7	0.571363	3.40496	0.167803	8.48476e-25
	GRMZM2G420436_GRMZM2G420436_ZmMGT12-Aco008214	0.924437	3.24904	0.284526	3.2927e-10				GSVIVG01022381001-Aco008214	0.523521	NA	NA	6.40748e-31				SsMGT1-GRMZM2G458879_ZmMGT7	0.101643	0.215317	0.472063	4.94878e-05				Aco004213-SbMGT7	0.541759	2.5144	0.215463	1.09308e-24
	GRMZM2G420436_GRMZM2G420436_ZmMGT12-LOC_Os06g44150	0.936261	NA	NA	1.2661e-12				GSVIVG01022381001-LOC_Os06g44150	0.529925	NA	NA	1.17692e-32				SsMGT1-AT4G28580	0.802976	NA	NA	5.78803e-21				Aco004213-GRMZM2G145794_ZmMGT4	0.566512	2.6243	0.215871	2.26523e-23
	GRMZM2G420436_GRMZM2G420436_ZmMGT12-Bradi1g30970	0.911461	NA	NA	9.11725e-12				GSVIVG01022381001-Bradi1g30970	0.530017	NA	NA	3.72374e-27				SsMGT1-AT3G58970	0.688842	NA	NA	3.70251e-27				Aco004213-GRMZM2G453832_ZmMGT6	0.552684	2.02032	0.273563	1.62567e-20
	GRMZM2G420436_GRMZM2G420436_ZmMGT12-SsMGT5	1.0041	2.97472	0.337543	1.10429e-08				GSVIVG01022381001-SsMGT5	0.724302	NA	NA	9.48575e-27				SsMGT1-AMTRs00008p00066060	0.699404	NA	NA	3.72116e-30				Aco009667-GSVIVG01022826001	0.470723	NA	NA	2.72061e-34
	GRMZM2G420436_GRMZM2G420436_ZmMGT12-SbMGT5	0.875696	NA	NA	1.40154e-16				GSVIVG01022381001-SbMGT5	0.485681	NA	NA	3.6523e-33				SsMGT1-AMTRs00056p00049330	0.735132	NA	NA	2.81527e-26				Aco009667-Solyc01g103890	0.480616	2.41169	0.199286	2.35465e-26
	GRMZM2G420436_GRMZM2G420436_ZmMGT12-GRMZM2G170326_ZmMGT2	0.945489	NA	NA	8.97361e-11				GSVIVG01022381001-GRMZM2G170326_ZmMGT2	0.541028	NA	NA	1.79956e-27				SsMGT1-Aco003501	0.674724	1.75984	0.3834	2.30848e-11				Aco009667-SsMGT8	0.640156	2.65913	0.240738	1.37059e-18
	GRMZM2G420436_GRMZM2G420436_ZmMGT12-GRMZM2G108477_ZmMGT1	0.878255	NA	NA	2.01563e-12				GSVIVG01022381001-GRMZM2G108477_ZmMGT1	0.516911	NA	NA	1.0822e-28				SsMGT1-Aco011781	0.657136	4.23528	0.155158	6.98307e-20				Aco009667-SbMGT8	0.644727	2.90683	0.221797	4.7198e-19
	SsMGT9-AMTRs00019p00038520	0.895549	1.88634	0.474755	1.06625e-06				AMTRs00017p00187240-AMTRs00019p00034010	0.628503	NA	NA	1.59194e-21				SsMGT1-GSVIVG01022826001	0.67156	NA	NA	1.77502e-22				Aco009667-GRMZM2G018706_GRMZM2G018706_ZmMGT10	0.623046	3.22886	0.192962	5.8145e-21
	SsMGT9-AT1G16010	0.845788	NA	NA	1.39813e-13				AMTRs00017p00187240-AMTRs00019p00038520	0.572829	2.58472	0.221621	6.41248e-23				SsMGT1-Solyc01g103890	0.709793	NA	NA	9.23865e-29				Aco009667-LOC_Os03g04480	0.611188	NA	NA	2.41147e-25
	SsMGT9-AT1G80900	0.919122	NA	NA	3.23971e-12				AMTRs00017p00187240-AT1G16010	0.559	NA	NA	5.64415e-32				SsMGT1-SsMGT8	0.751632	NA	NA	1.0141e-17				Aco009667-Bradi3g32490	0.529623	NA	NA	2.21622e-36
	SsMGT9-Solyc06g068490	0.911433	2.87941	0.316534	7.19081e-10				AMTRs00017p00187240-AT1G80900	0.571569	2.31164	0.247257	3.29237e-21				SsMGT1-SbMGT8	0.765636	2.29189	0.334064	2.45258e-12				Aco009667-LOC_Os10g39790	0.532072	3.1529	0.168756	7.22246e-26
	SsMGT9-GSVIVG01015984001	1.09047	2.89333	0.376893	8.8731e-05				AMTRs00017p00187240-Solyc06g068490	0.576726	4.76411	0.121056	1.83276e-25				SsMGT1-GRMZM2G018706_GRMZM2G018706_ZmMGT10	0.776847	NA	NA	2.80219e-16				Aco009667-SsMGT7	0.545878	NA	NA	2.86897e-27
	SsMGT9-GSVIVG01015987001	0.879927	2.53836	0.346651	6.74695e-08				AMTRs00017p00187240-GSVIVG01015984001	0.609788	NA	NA	2.00359e-18				SsMGT1-LOC_Os03g04480	0.723021	3.20151	0.225838	4.4321e-16				Aco009667-SbMGT7	0.529422	3.21633	0.164604	2.23877e-26
	SsMGT9-Aco008214	0.88152	3.91878	0.224948	9.17829e-12				AMTRs00017p00187240-GSVIVG01015987001	0.454979	NA	NA	2.09268e-32				SsMGT1-Bradi3g32490	0.676902	1.83642	0.368598	8.32896e-13				Aco009667-GRMZM2G145794_ZmMGT4	0.563635	NA	NA	4.47075e-27
	SsMGT9-LOC_Os06g44150	0.933363	NA	NA	2.02931e-11				AMTRs00017p00187240-Aco008214	0.525656	NA	NA	1.37952e-51				SsMGT1-LOC_Os10g39790	0.652659	2.45429	0.265926	4.1586e-17				Aco009667-GRMZM2G453832_ZmMGT6	0.536734	NA	NA	5.17862e-30
	SsMGT9-Bradi1g30970	0.930002	NA	NA	4.47416e-11				AMTRs00017p00187240-LOC_Os06g44150	0.523875	NA	NA	1.05833e-42				SsMGT1-SsMGT7	0.671127	2.07982	0.322685	1.18403e-14				AMTRs00002p00265910-AT4G28580	0.599712	NA	NA	6.43243e-27
	SsMGT9-SsMGT5	0.987105	3.11789	0.316594	9.75105e-09				AMTRs00017p00187240-Bradi1g30970	0.525158	NA	NA	8.26238e-45				SsMGT1-SbMGT7	0.6329	2.00162	0.316193	6.01836e-16				AMTRs00002p00265910-AT3G58970	0.47812	NA	NA	3.00899e-35
	SsMGT9-SbMGT5	0.856725	NA	NA	1.96219e-14				AMTRs00017p00187240-SsMGT5	0.684827	NA	NA	1.40899e-33				SsMGT1-GRMZM2G145794_ZmMGT4	0.628833	1.8457	0.340702	2.42355e-14				AMTRs00002p00265910-AMTRs00008p00066060	0.478051	NA	NA	1.82216e-38
	SsMGT9-GRMZM2G170326_ZmMGT2	0.892389	3.19853	0.279	1.15596e-10				AMTRs00017p00187240-SbMGT5	0.472868	NA	NA	1.53225e-42				SsMGT1-GRMZM2G453832_ZmMGT6	0.651935	2.10109	0.310285	8.31497e-16				AMTRs00002p00265910-AMTRs00056p00049330	0.482905	NA	NA	1.19571e-30
	SsMGT9-GRMZM2G108477_ZmMGT1	0.900798	NA	NA	2.56046e-14				AMTRs00017p00187240-GRMZM2G170326_ZmMGT2	0.538247	NA	NA	2.79375e-42				SbMGT1-GRMZM2G458879_ZmMGT7	0.0757851	0.19058	0.397656	2.24708e-06				AMTRs00002p00265910-Aco003501	0.490406	NA	NA	7.16166e-44
	SbMGT9-AMTRs00019p00038520	0.902636	1.951	0.462654	1.0165e-06				AMTRs00017p00187240-GRMZM2G108477_ZmMGT1	0.544774	NA	NA	6.18132e-42				SbMGT1-AT4G28580	0.784932	NA	NA	6.78366e-20				AMTRs00002p00265910-Aco011781	0.51169	NA	NA	3.55137e-39
	SbMGT9-AT1G16010	0.875931	NA	NA	3.11185e-13				AMTRs00017p00188570-AMTRs00019p00034010	0.591468	NA	NA	9.97336e-22				SbMGT1-AT3G58970	0.650565	NA	NA	6.12113e-27				Bradi1g09120-AT4G28580	0.58895	2.41389	0.243984	3.58726e-19
	SbMGT9-AT1G80900	0.923498	NA	NA	4.78258e-12				AMTRs00017p00188570-AMTRs00019p00038520	0.560618	3.29245	0.170274	9.81575e-26				SbMGT1-AMTRs00008p00066060	0.638841	NA	NA	7.31451e-40				Bradi1g09120-AT3G58970	0.463477	NA	NA	2.18407e-35
	SbMGT9-Solyc06g068490	0.946096	2.74345	0.344857	6.41379e-09				AMTRs00017p00188570-AT1G16010	0.526521	NA	NA	2.33421e-40				SbMGT1-AMTRs00056p00049330	0.692989	NA	NA	2.77058e-25				Bradi1g09120-AMTRs00008p00066060	0.453723	NA	NA	7.33024e-46
	SbMGT9-GSVIVG01015984001	0.971894	NA	NA	2.30081e-07				AMTRs00017p00188570-AT1G80900	0.516003	NA	NA	2.25956e-31				SbMGT1-Aco003501	0.645701	1.61627	0.399501	1.82423e-11				Bradi1g09120-AMTRs00056p00049330	0.474926	NA	NA	3.01311e-27
	SbMGT9-GSVIVG01015987001	0.887996	2.24539	0.395476	5.76744e-07				AMTRs00017p00188570-Solyc06g068490	0.541996	NA	NA	1.24959e-32				SbMGT1-Aco011781	0.606178	NA	NA	1.58618e-25				Bradi1g09120-Aco003501	0.470735	1.8102	0.260046	1.49598e-21
	SbMGT9-Aco008214	0.88153	2.29829	0.383559	4.99597e-09				AMTRs00017p00188570-GSVIVG01015984001	0.59074	2.67405	0.220916	5.13033e-13				SbMGT1-GSVIVG01022826001	0.636259	NA	NA	1.30065e-23				Bradi1g09120-Aco011781	0.434943	NA	NA	5.44752e-39
	SbMGT9-LOC_Os06g44150	0.934538	NA	NA	1.0954e-12				AMTRs00017p00188570-GSVIVG01015987001	0.46469	3.41542	0.136057	6.76524e-27				SbMGT1-Solyc01g103890	0.666185	NA	NA	2.91532e-30				LOC_Os03g53110-AT4G28580	0.604225	2.1396	0.282402	1.19934e-16
	SbMGT9-Bradi1g30970	0.903482	NA	NA	1.16966e-13				AMTRs00017p00188570-Aco008214	0.504322	NA	NA	3.75091e-58				SbMGT1-SsMGT8	0.727477	NA	NA	4.56086e-20				LOC_Os03g53110-AT3G58970	0.473207	NA	NA	4.16171e-35
	SbMGT9-SsMGT5	0.875179	4.08536	0.214223	3.77581e-12				AMTRs00017p00188570-LOC_Os06g44150	0.516043	NA	NA	1.85079e-58				SbMGT1-SbMGT8	0.694239	2.78866	0.248951	6.97132e-17				LOC_Os03g53110-AMTRs00008p00066060	0.443337	NA	NA	2.88132e-46
	SbMGT9-SbMGT5	0.864652	NA	NA	2.32088e-15				AMTRs00017p00188570-Bradi1g30970	0.510034	NA	NA	1.97146e-41				SbMGT1-GRMZM2G018706_GRMZM2G018706_ZmMGT10	0.714692	NA	NA	6.7141e-20				LOC_Os03g53110-AMTRs00056p00049330	0.49734	4.65328	0.10688	3.09619e-24
	SbMGT9-GRMZM2G170326_ZmMGT2	0.881575	3.56282	0.247437	1.24277e-11				AMTRs00017p00188570-SsMGT5	0.652761	NA	NA	6.14939e-34				SbMGT1-LOC_Os03g04480	0.686475	NA	NA	4.12338e-24				LOC_Os03g53110-Aco003501	0.487103	2.17683	0.223767	1.98291e-24
	SbMGT9-GRMZM2G108477_ZmMGT1	0.852758	NA	NA	3.63151e-14				AMTRs00017p00188570-SbMGT5	0.475188	NA	NA	3.71891e-53				SbMGT1-Bradi3g32490	0.65171	2.7756	0.2348	3.06385e-19				LOC_Os03g53110-Aco011781	0.444024	NA	NA	1.29604e-34
C-A	SsMGT1-AT5G22830	1.02607	NA	NA	1.93684e-15	2.49044			AMTRs00017p00188570-GRMZM2G170326_ZmMGT2	0.546706	NA	NA	1.8043e-46				SbMGT1-LOC_Os10g39790	0.650973	NA	NA	1.45967e-22				SbMGT6-AT4G28580	0.556637	NA	NA	2.92899e-27
	SsMGT1-GSVIVG01031426001	0.97858	NA	NA	1.75975e-16				AMTRs00017p00188570-GRMZM2G108477_ZmMGT1	0.521133	NA	NA	9.77878e-46				SbMGT1-SsMGT7	0.675051	2.38879	0.282591	1.49958e-16				SbMGT6-AT3G58970	0.482629	NA	NA	4.63567e-39
	SsMGT1-Solyc11g066660	1.019	NA	NA	1.71735e-14				AMTRs00017p00189670 -AMTRs00019p00034010	0.559926	2.6086	0.214646	6.68234e-14				SbMGT1-SbMGT7	0.65147	2.0457	0.318459	7.68158e-16				SbMGT6-AMTRs00008p00066060	0.46278	NA	NA	2.08307e-37
	SsMGT1-AMTRs00002p00254720	0.99892	NA	NA	3.04099e-26				AMTRs00017p00189670 -AMTRs00019p00038520	0.484463	NA	NA	5.46845e-33				SbMGT1-GRMZM2G145794_ZmMGT4	0.654038	1.91984	0.340674	2.43161e-14				SbMGT6-AMTRs00056p00049330	0.483074	NA	NA	9.60282e-30
	SsMGT1-LOC_Os03g48000	0.989272	NA	NA	5.0359e-15				AMTRs00017p00189670 -AT1G16010	0.483084	NA	NA	6.5755e-43				SbMGT1-GRMZM2G453832_ZmMGT6	0.664398	2.56806	0.258716	5.20691e-18				SbMGT6-Aco003501	0.471957	2.26616	0.208263	1.08741e-25
	SsMGT1-Bradi1g12300	0.961954	NA	NA	1.32276e-15				AMTRs00017p00189670 -AT1G80900	0.458975	NA	NA	7.6744e-33				GRMZM2G458879_ZmMGT7-AT4G28580	0.753039	NA	NA	1.28334e-22				SbMGT6-Aco011781	0.461301	NA	NA	3.49992e-35
	SsMGT1-GRMZM2G420436_GRMZM2G420436_ZmMGT12	0.958611	NA	NA	1.21677e-20				AMTRs00017p00189670 -Solyc06g068490	0.511805	NA	NA	8.33386e-37				GRMZM2G458879_ZmMGT7-AT3G58970	0.655523	NA	NA	3.17762e-33				SsMGT6-AT4G28580	0.59889	NA	NA	3.8204e-21
	SsMGT1-SsMGT9	0.90843	NA	NA	8.4486e-20				AMTRs00017p00189670 -GSVIVG01015984001	0.628675	NA	NA	1.54552e-21				GRMZM2G458879_ZmMGT7-AMTRs00008p00066060	0.617438	NA	NA	9.07452e-43				SsMGT6-AT3G58970	0.511886	NA	NA	1.05885e-33
	SsMGT1-SbMGT9	0.957355	NA	NA	1.50458e-23				AMTRs00017p00189670 -GSVIVG01015987001	0.427825	NA	NA	7.03082e-45				GRMZM2G458879_ZmMGT7-AMTRs00056p00049330	0.693059	NA	NA	4.34474e-30				SsMGT6-AMTRs00008p00066060	0.487496	NA	NA	5.10164e-35
	SbMGT1-AT5G22830	0.979657	NA	NA	6.1843e-19				AMTRs00017p00189670 -Aco008214	0.464811	NA	NA	2.03496e-58				GRMZM2G458879_ZmMGT7-Aco003501	0.660605	2.01029	0.328612	7.82706e-14				SsMGT6-AMTRs00056p00049330	0.504145	NA	NA	9.64757e-24
	SbMGT1-GSVIVG01031426001	0.952172	NA	NA	2.06103e-22				AMTRs00017p00189670 -LOC_Os06g44150	0.453716	NA	NA	8.50135e-51				GRMZM2G458879_ZmMGT7-Aco011781	0.637416	NA	NA	1.68307e-25				SsMGT6-Aco003501	0.531044	1.75608	0.302403	5.2324e-17
	SbMGT1-Solyc11g066660	0.914135	NA	NA	4.59364e-21				AMTRs00017p00189670 -Bradi1g30970	0.482442	NA	NA	2.49875e-50				GRMZM2G458879_ZmMGT7-GSVIVG01022826001	0.649669	NA	NA	4.12081e-27				SsMGT6-Aco011781	0.484409	NA	NA	4.19973e-29
	SbMGT1-AMTRs00002p00254720	1.00626	NA	NA	1.53827e-22				AMTRs00017p00189670 -SsMGT5	0.645788	NA	NA	3.94871e-31				GRMZM2G458879_ZmMGT7-Solyc01g103890	0.637008	NA	NA	4.69488e-34				GRMZM2G159295_ZmMGT5-AT4G28580	0.576676	5.43314	0.10614	9.18126e-23
	SbMGT1-LOC_Os03g48000	0.862648	NA	NA	6.76621e-23				AMTRs00017p00189670 -SbMGT5	0.459636	NA	NA	7.75523e-51				GRMZM2G458879_ZmMGT7-SsMGT8	0.705658	NA	NA	7.28208e-25				GRMZM2G159295_ZmMGT5-AT3G58970	0.487062	NA	NA	1.25875e-42
	SbMGT1-Bradi1g12300	0.944558	NA	NA	5.3515e-17				AMTRs00017p00189670 -GRMZM2G170326_ZmMGT2	0.502518	NA	NA	1.39397e-46				GRMZM2G458879_ZmMGT7-SbMGT8	0.684953	4.30832	0.158984	3.7213e-19				GRMZM2G159295_ZmMGT5-AMTRs00008p00066060	0.469467	NA	NA	2.15323e-41
	SbMGT1-GRMZM2G420436_GRMZM2G420436_ZmMGT12	0.882899	NA	NA	5.13049e-31				AMTRs00017p00189670 -GRMZM2G108477_ZmMGT1	0.469196	NA	NA	1.47184e-45				GRMZM2G458879_ZmMGT7-GRMZM2G018706_GRMZM2G018706_ZmMGT10	0.69708	NA	NA	1.08581e-22				GRMZM2G159295_ZmMGT5-AMTRs00056p00049330	0.492424	NA	NA	3.02052e-27
	SbMGT1-SsMGT9	0.858186	NA	NA	5.59381e-24				LOC_Os01g68040-AMTRs00019p00034010	0.572722	4.75521	0.120441	2.97171e-15				GRMZM2G458879_ZmMGT7-LOC_Os03g04480	0.723567	NA	NA	3.42155e-23				GRMZM2G159295_ZmMGT5-Aco003501	0.474264	2.42101	0.195895	5.28015e-26
	SbMGT1-SbMGT9	0.874012	NA	NA	9.48786e-29				LOC_Os01g68040-AMTRs00019p00038520	0.535681	NA	NA	4.17958e-45				GRMZM2G458879_ZmMGT7-Bradi3g32490	0.69597	2.09195	0.33269	2.7645e-14				GRMZM2G159295_ZmMGT5-Aco011781	0.468949	NA	NA	2.6734e-34
	GRMZM2G458879_ZmMGT7-AT5G22830	0.929455	NA	NA	4.06239e-15				LOC_Os01g68040-AT1G16010	0.536486	NA	NA	6.50931e-34				GRMZM2G458879_ZmMGT7-LOC_Os10g39790	0.682087	NA	NA	9.47353e-23
	GRMZM2G458879_ZmMGT7-GSVIVG01031426001	0.929072	NA	NA	2.73471e-22				LOC_Os01g68040-AT1G80900	0.518597	NA	NA	4.03953e-37				GRMZM2G458879_ZmMGT7-SsMGT7	0.701153	2.70464	0.25924	1.60126e-16
	GRMZM2G458879_ZmMGT7-Solyc11g066660	0.890784	NA	NA	2.0475e-20				LOC_Os01g68040-Solyc06g068490	0.535274	NA	NA	4.86517e-41				GRMZM2G458879_ZmMGT7-SbMGT7	0.664251	2.02908	0.327365	2.89934e-15
	GRMZM2G458879_ZmMGT7-AMTRs00002p00254720	0.947813	NA	NA	1.8869e-18				LOC_Os01g68040-GSVIVG01015984001	0.559574	NA	NA	3.62126e-22				GRMZM2G458879_ZmMGT7-GRMZM2G145794_ZmMGT4	0.649478	1.79029	0.362778	1.82601e-13
	GRMZM2G458879_ZmMGT7-LOC_Os03g48000	0.886907	NA	NA	1.52539e-19				LOC_Os01g68040-GSVIVG01015987001	0.48533	NA	NA	1.56112e-36				GRMZM2G458879_ZmMGT7-GRMZM2G453832_ZmMGT6	0.629378	2.3575	0.266968	4.3048e-18
	GRMZM2G458879_ZmMGT7-Bradi1g12300	0.901056	NA	NA	5.25949e-18				LOC_Os01g68040-Aco008214	0.468748	1.28049	0.366071	1.43171e-14				Bradi2g56210-LOC_Os01g64890	0.204455	0.508183	0.402325	4.61978e-11
	GRMZM2G458879_ZmMGT7-GRMZM2G420436_GRMZM2G420436_ZmMGT12	0.925513	NA	NA	1.25313e-21				LOC_Os01g68040-LOC_Os06g44150	0.485189	1.84892	0.262417	2.58088e-21				Bradi2g56210-Aco017696	0.293492	1.75846	0.166902	5.67964e-40
	GRMZM2G458879_ZmMGT7-SsMGT9	0.893182	NA	NA	2.1551e-23				LOC_Os01g68040-Bradi1g30970	0.500468	1.64259	0.304682	1.25708e-18				Bradi2g56210-AT4G28580	0.693834	NA	NA	2.95712e-24
	GRMZM2G458879_ZmMGT7-SbMGT9	0.903301	NA	NA	2.48345e-20				LOC_Os01g68040-SsMGT5	0.659228	NA	NA	3.41447e-24				Bradi2g56210-AT3G58970	0.690191	NA	NA	2.06426e-23
	GRMZM2G054632_GRMZM2G054632_ZmMGT11-AT5G22830	1.0814	NA	NA	8.84767e-15				LOC_Os01g68040-SbMGT5	0.440585	2.18738	0.201421	7.52272e-25				Bradi2g56210-AMTRs00008p00066060	0.636924	NA	NA	1.10139e-31
	GRMZM2G054632_GRMZM2G054632_ZmMGT11-GSVIVG01031426001	1.02118	NA	NA	4.43233e-19				LOC_Os01g68040-GRMZM2G170326_ZmMGT2	0.481873	2.36496	0.203755	1.41337e-25				Bradi2g56210-AMTRs00056p00049330	0.716328	NA	NA	3.01136e-21
	GRMZM2G054632_GRMZM2G054632_ZmMGT11-Solyc11g066660	0.976113	NA	NA	6.49485e-22				LOC_Os01g68040-GRMZM2G108477_ZmMGT1	0.479864	1.98699	0.241502	1.55489e-23				Bradi2g56210-Aco003501	0.608436	2.19508	0.277181	2.22588e-17
	GRMZM2G054632_GRMZM2G054632_ZmMGT11-AMTRs00002p00254720	1.05967	NA	NA	3.90824e-16				GRMZM2G065971_ZmMGT8-AMTRs00019p00034010	0.505229	NA	NA	3.93225e-22				Bradi2g56210-Aco011781	0.602934	NA	NA	8.21687e-25
	GRMZM2G054632_GRMZM2G054632_ZmMGT11-LOC_Os03g48000	0.959314	NA	NA	1.55053e-15				GRMZM2G065971_ZmMGT8-AMTRs00019p00038520	0.513946	NA	NA	1.43242e-40				Bradi2g56210-GSVIVG01022826001	0.597087	NA	NA	7.19496e-26
	GRMZM2G054632_GRMZM2G054632_ZmMGT11-Bradi1g12300	0.980661	NA	NA	4.01596e-18				GRMZM2G065971_ZmMGT8-AT1G16010	0.506697	2.21039	0.229234	2.87782e-24				Bradi2g56210-Solyc01g103890	0.612131	NA	NA	1.18019e-24
	GRMZM2G054632_GRMZM2G054632_ZmMGT11-GRMZM2G420436_GRMZM2G420436_ZmMGT12	1.06333	NA	NA	6.52395e-18				GRMZM2G065971_ZmMGT8-AT1G80900	0.491789	NA	NA	4.67365e-32				Bradi2g56210-SsMGT8	0.714819	2.7849	0.256677	7.20678e-16
	GRMZM2G054632_GRMZM2G054632_ZmMGT11-SsMGT9	0.944015	NA	NA	2.55497e-18				GRMZM2G065971_ZmMGT8-Solyc06g068490	0.492554	NA	NA	2.12979e-37				Bradi2g56210-SbMGT8	0.727734	2.20443	0.330124	2.66787e-13
	GRMZM2G054632_GRMZM2G054632_ZmMGT11-SbMGT9	0.993353	NA	NA	1.46599e-15				GRMZM2G065971_ZmMGT8-GSVIVG01015984001	0.556363	NA	NA	9.51561e-18				Bradi2g56210-GRMZM2G018706_GRMZM2G018706_ZmMGT10	0.715939	2.23403	0.320469	1.42168e-13
	LOC_Os04g35160-AT5G22830	0.988536	NA	NA	4.56481e-15				GRMZM2G065971_ZmMGT8-GSVIVG01015987001	0.432757	NA	NA	6.66563e-30				Bradi2g56210-LOC_Os03g04480	0.715979	2.74165	0.261149	2.00115e-15
	LOC_Os04g35160-GSVIVG01031426001	1.10162	NA	NA	9.81758e-18				GRMZM2G065971_ZmMGT8-Aco008214	0.471844	1.53206	0.307981	9.25455e-19				Bradi2g56210-Bradi3g32490	0.647315	1.96619	0.329223	3.77618e-15
	LOC_Os04g35160-Solyc11g066660	0.886993	NA	NA	2.19525e-23				GRMZM2G065971_ZmMGT8-LOC_Os06g44150	0.488295	2.0886	0.233791	1.68787e-23				Bradi2g56210-LOC_Os10g39790	0.620894	3.49948	0.177425	2.86116e-22
	LOC_Os04g35160-AMTRs00002p00254720	0.927769	NA	NA	9.421e-23				GRMZM2G065971_ZmMGT8-Bradi1g30970	0.485348	1.90311	0.255029	2.30247e-22				Bradi2g56210-SsMGT7	0.685769	2.53733	0.270271	1.47669e-16
	LOC_Os04g35160-LOC_Os03g48000	0.98229	NA	NA	1.64236e-17				GRMZM2G065971_ZmMGT8-SsMGT5	0.666652	NA	NA	7.92678e-27				Bradi2g56210-SbMGT7	0.65756	NA	NA	3.24194e-22
	LOC_Os04g35160-Bradi1g12300	1.00183	NA	NA	5.72248e-13				GRMZM2G065971_ZmMGT8-SbMGT5	0.434745	2.35996	0.184217	4.08002e-26				Bradi2g56210-GRMZM2G145794_ZmMGT4	0.631075	3.05293	0.206711	9.83238e-21
	LOC_Os04g35160-GRMZM2G420436_GRMZM2G420436_ZmMGT12	1.09948	NA	NA	3.10795e-13				GRMZM2G065971_ZmMGT8-GRMZM2G170326_ZmMGT2	0.488129	2.35663	0.20713	9.43906e-26				Bradi2g56210-GRMZM2G453832_ZmMGT6	0.64382	NA	NA	3.55131e-24
	LOC_Os04g35160-SsMGT9	0.963271	NA	NA	4.03116e-17				GRMZM2G065971_ZmMGT8-GRMZM2G108477_ZmMGT1	0.480367	1.88433	0.254928	3.30596e-22				LOC_Os01g64890-Aco017696	0.330982	1.22506	0.270175	2.82957e-25
	LOC_Os04g35160-SbMGT9	1.04769	NA	NA	2.21074e-11				GRMZM2G139822_ZmMGT9-AMTRs00019p00034010	0.544122	NA	NA	1.85474e-23				LOC_Os01g64890-AT4G28580	0.765111	NA	NA	1.19547e-25
	SsMGT2-AT5G22830	0.950287	NA	NA	1.44206e-24				GRMZM2G139822_ZmMGT9-AMTRs00019p00038520	0.531045	NA	NA	1.14941e-36				LOC_Os01g64890-AT3G58970	0.69533	NA	NA	8.96973e-29
	SsMGT2-GSVIVG01031426001	0.89478	NA	NA	3.53287e-26				GRMZM2G139822_ZmMGT9-AT1G16010	0.500914	2.28195	0.219512	2.45988e-25				LOC_Os01g64890-AMTRs00008p00066060	0.663281	NA	NA	1.3185e-22
	SsMGT2-Solyc11g066660	0.899344	NA	NA	1.07185e-25				GRMZM2G139822_ZmMGT9-AT1G80900	0.497625	NA	NA	2.88204e-36				LOC_Os01g64890-AMTRs00056p00049330	0.680889	NA	NA	5.2367e-20
	SsMGT2-AMTRs00002p00254720	0.8864	NA	NA	3.874e-19				GRMZM2G139822_ZmMGT9-Solyc06g068490	0.495406	NA	NA	5.33518e-31				LOC_Os01g64890-Aco003501	0.6392	1.58019	0.404509	3.54199e-11
	SsMGT2-LOC_Os03g48000	0.894411	NA	NA	4.87718e-22				GRMZM2G139822_ZmMGT9-GSVIVG01015984001	0.565859	NA	NA	4.94198e-16				LOC_Os01g64890-Aco011781	0.612732	2.9883	0.205044	1.78303e-21
	SsMGT2-Bradi1g12300	0.945864	NA	NA	4.87901e-15				GRMZM2G139822_ZmMGT9-GSVIVG01015987001	0.451199	3.15913	0.142824	1.77335e-27				LOC_Os01g64890-GSVIVG01022826001	0.594481	NA	NA	1.17789e-32
	SsMGT2-GRMZM2G420436_GRMZM2G420436_ZmMGT12	0.853631	NA	NA	2.75265e-24				GRMZM2G139822_ZmMGT9-Aco008214	0.462785	1.51982	0.3045	7.61442e-19				LOC_Os01g64890-Solyc01g103890	0.669701	NA	NA	4.7918e-25
	SsMGT2-SsMGT9	0.893813	NA	NA	4.26389e-24				GRMZM2G139822_ZmMGT9-LOC_Os06g44150	0.484546	1.93832	0.249983	2.38565e-22				LOC_Os01g64890-SsMGT8	0.773365	2.23091	0.346659	6.72997e-12
	SsMGT2-SbMGT9	0.872103	NA	NA	3.25472e-24				GRMZM2G139822_ZmMGT9-Bradi1g30970	0.487026	1.7659	0.275795	1.13069e-20				LOC_Os01g64890-SbMGT8	0.777107	1.91946	0.404858	4.89277e-10
	SbMGT2-AT5G22830	0.942593	NA	NA	1.16782e-18				GRMZM2G139822_ZmMGT9-SsMGT5	0.691364	NA	NA	6.13876e-21				LOC_Os01g64890-GRMZM2G018706_GRMZM2G018706_ZmMGT10	0.802742	1.83782	0.436789	1.01939e-08
	SbMGT2-GSVIVG01031426001	0.90192	NA	NA	5.93447e-19				GRMZM2G139822_ZmMGT9-SbMGT5	0.442552	1.83695	0.240917	3.00726e-21				LOC_Os01g64890-LOC_Os03g04480	0.724936	2.87465	0.252183	1.98273e-15
	SbMGT2-Solyc11g066660	0.896916	NA	NA	3.77082e-18				GRMZM2G139822_ZmMGT9-GRMZM2G170326_ZmMGT2	0.481429	1.70143	0.282956	3.00336e-20				LOC_Os01g64890-Bradi3g32490	0.682292	1.86362	0.36611	5.30077e-13
	SbMGT2-AMTRs00002p00254720	0.93724	NA	NA	6.62305e-16				GRMZM2G139822_ZmMGT9-GRMZM2G108477_ZmMGT1	0.475206	1.75896	0.270164	1.96442e-21				LOC_Os01g64890-LOC_Os10g39790	0.680373	NA	NA	2.25922e-20
	SbMGT2-LOC_Os03g48000	0.851652	NA	NA	9.63561e-19				GSVIVG01037798001-AMTRs00019p00034010	0.569334	2.21333	0.25723	4.86802e-13				LOC_Os01g64890-SsMGT7	0.702718	1.88049	0.373689	2.50185e-12
	SbMGT2-Bradi1g12300	0.881467	NA	NA	1.57719e-12				GSVIVG01037798001-AMTRs00019p00038520	0.477661	NA	NA	1.3076e-34				LOC_Os01g64890-SbMGT7	0.694775	1.96881	0.35289	1.81673e-13
	SbMGT2-GRMZM2G420436_GRMZM2G420436_ZmMGT12	0.908727	NA	NA	6.30324e-18				GSVIVG01037798001-AT1G16010	0.467414	NA	NA	7.63513e-43				LOC_Os01g64890-GRMZM2G145794_ZmMGT4	0.649738	1.76104	0.368951	3.26617e-13
	SbMGT2-SsMGT9	0.90978	NA	NA	2.6545e-13				GSVIVG01037798001-AT1G80900	0.46062	NA	NA	1.90982e-43				LOC_Os01g64890-GRMZM2G453832_ZmMGT6	0.645597	2.12722	0.303493	2.2862e-16
	SbMGT2-SbMGT9	0.813134	NA	NA	3.32249e-16				GSVIVG01037798001-Solyc06g068490	0.449585	3.26187	0.13783	3.66761e-30				Aco017696-AT4G28580	0.677816	NA	NA	1.59999e-31
	Aco003216-AT5G22830	0.99621	NA	NA	3.76642e-20				GSVIVG01037798001-GSVIVG01015984001	0.573803	1.45992	0.393038	2.03014e-08				Aco017696-AT3G58970	0.605007	NA	NA	2.58359e-34
	Aco003216-GSVIVG01031426001	0.936912	NA	NA	1.17787e-20				GSVIVG01037798001-GSVIVG01015987001	0.474523	2.5499	0.186095	3.51005e-25				Aco017696-AMTRs00008p00066060	0.615571	NA	NA	2.53393e-37
	Aco003216-Solyc11g066660	1.00114	NA	NA	5.69206e-20				GSVIVG01037798001-Aco008214	0.411167	NA	NA	1.02371e-38				Aco017696-AMTRs00056p00049330	0.625877	NA	NA	3.50535e-25
	Aco003216-AMTRs00002p00254720	1.05075	NA	NA	2.3505e-19				GSVIVG01037798001-LOC_Os06g44150	0.430563	NA	NA	5.521e-32				Aco017696-Aco003501	0.620791	1.61894	0.383456	1.10306e-12
	Aco003216-LOC_Os03g48000	0.97605	NA	NA	5.53551e-13				GSVIVG01037798001-Bradi1g30970	0.418045	3.75327	0.111381	2.62016e-32				Aco017696-Aco011781	0.595499	2.34664	0.253767	1.36885e-20
	Aco003216-Bradi1g12300	0.91533	NA	NA	9.51684e-14				GSVIVG01037798001-SsMGT5	0.591063	2.49882	0.236537	4.03991e-21				Aco017696-GSVIVG01022826001	0.586302	NA	NA	1.33415e-29
	Aco003216-GRMZM2G420436_GRMZM2G420436_ZmMGT12	0.912454	NA	NA	1.38035e-12				GSVIVG01037798001-SbMGT5	0.404032	2.49952	0.161644	3.63898e-30				Aco017696-Solyc01g103890	0.629079	NA	NA	5.95749e-36
	Aco003216-SsMGT9	0.936044	5.56075	0.16833	1.28238e-11				GSVIVG01037798001-GRMZM2G170326_ZmMGT2	0.412768	2.5234	0.163576	9.51751e-30				Aco017696-SsMGT8	0.72514	2.46992	0.293589	4.14493e-15
	Aco003216-SbMGT9	0.919569	NA	NA	8.41736e-13				GSVIVG01037798001-GRMZM2G108477_ZmMGT1	0.410244	2.59707	0.157964	4.81605e-30				Aco017696-SbMGT8	0.700427	3.10563	0.225535	1.22913e-17
	Bradi2g56210-AT5G22830	0.869085	NA	NA	3.91584e-29				Solyc01g106900-AMTRs00019p00034010	0.551756	1.75937	0.31361	4.56841e-11				Aco017696-GRMZM2G018706_GRMZM2G018706_ZmMGT10	0.757008	2.84916	0.265695	5.95443e-15
	Bradi2g56210-GSVIVG01031426001	0.868863	NA	NA	3.97096e-33				Solyc01g106900-AMTRs00019p00038520	0.518651	NA	NA	2.24573e-37				Aco017696-LOC_Os03g04480	0.719344	NA	NA	3.80193e-21
	Bradi2g56210-Solyc11g066660	0.853343	NA	NA	4.57158e-18				Solyc01g106900-AT1G16010	0.517768	NA	NA	7.0264e-40				Aco017696-Bradi3g32490	0.656852	3.06778	0.214113	1.19472e-20
	Bradi2g56210-AMTRs00002p00254720	0.926689	NA	NA	3.01643e-23				Solyc01g106900-AT1G80900	0.546638	NA	NA	2.99733e-41				Aco017696-LOC_Os10g39790	0.670735	2.69332	0.249036	1.06464e-18
	Bradi2g56210-LOC_Os03g48000	0.830683	NA	NA	6.52084e-16				Solyc01g106900-Solyc06g068490	0.483623	NA	NA	6.17724e-44				Aco017696-SsMGT7	0.657838	1.82156	0.361141	6.9444e-14
	Bradi2g56210-Bradi1g12300	0.848212	NA	NA	4.52966e-13				Solyc01g106900-GSVIVG01015984001	0.592897	2.64128	0.224474	8.67496e-14				Aco017696-SbMGT7	0.608278	1.80823	0.336394	2.73465e-16
	Bradi2g56210-GRMZM2G420436_GRMZM2G420436_ZmMGT12	0.832652	NA	NA	1.66352e-22				Solyc01g106900-GSVIVG01015987001	0.489304	NA	NA	1.29309e-32				Aco017696-GRMZM2G145794_ZmMGT4	0.61095	2.49395	0.244973	1.5523e-20
	Bradi2g56210-SsMGT9	0.853863	NA	NA	2.35096e-22				Solyc01g106900-Aco008214	0.502187	NA	NA	1.04047e-37				Aco017696-GRMZM2G453832_ZmMGT6	0.624402	2.13498	0.292463	3.42797e-18
	Bradi2g56210-SbMGT9	0.857986	NA	NA	2.85131e-20				Solyc01g106900-LOC_Os06g44150	0.503339	NA	NA	6.75879e-37				SbMGT3-AT4G28580	0.699767	NA	NA	8.73547e-28
	LOC_Os01g64890-AT5G22830	0.948705	NA	NA	1.24373e-24				Solyc01g106900-Bradi1g30970	0.484364	NA	NA	1.00117e-39				SbMGT3-AT3G58970	0.65022	NA	NA	2.01938e-32
	LOC_Os01g64890-GSVIVG01031426001	0.881537	NA	NA	1.83386e-20				Solyc01g106900-SsMGT5	0.518021	NA	NA	7.67628e-32				SbMGT3-AMTRs00008p00066060	0.664557	NA	NA	2.34725e-24
	LOC_Os01g64890-Solyc11g066660	0.915624	NA	NA	1.1913e-18				Solyc01g106900-SbMGT5	0.437557	NA	NA	8.91534e-37				SbMGT3-AMTRs00056p00049330	0.678405	NA	NA	5.49731e-17
	LOC_Os01g64890-AMTRs00002p00254720	0.897848	NA	NA	3.61319e-16				Solyc01g106900-GRMZM2G170326_ZmMGT2	0.494563	NA	NA	2.01948e-36				SbMGT3-Aco003501	0.637787	1.94867	0.327294	2.16033e-14
	LOC_Os01g64890-LOC_Os03g48000	0.914054	2.68886	0.339941	5.61836e-09				Solyc01g106900-GRMZM2G108477_ZmMGT1	0.478121	NA	NA	2.14018e-36				SbMGT3-Aco011781	0.615878	2.68146	0.22968	4.99545e-20
	LOC_Os01g64890-Bradi1g12300	0.951745	NA	NA	1.12314e-10				Bradi2g58170-AMTRs00019p00034010	0.540526	NA	NA	8.26309e-19				SbMGT3-GSVIVG01022826001	0.683617	NA	NA	1.89473e-23
	LOC_Os01g64890-GRMZM2G420436_GRMZM2G420436_ZmMGT12	0.897237	NA	NA	2.11099e-12				Bradi2g58170-AMTRs00019p00038520	0.545739	NA	NA	6.99758e-42				SbMGT3-Solyc01g103890	0.640753	NA	NA	7.40835e-26
	LOC_Os01g64890-SsMGT9	0.921645	NA	NA	7.73542e-13				Bradi2g58170-AT1G16010	0.515952	NA	NA	1.05943e-39				SbMGT3-GRMZM2G453832_ZmMGT6	0.66138	NA	NA	1.33013e-21
	LOC_Os01g64890-SbMGT9	0.90741	NA	NA	6.41762e-13				Bradi2g58170-AT1G80900	0.544467	NA	NA	4.91384e-42				SsMGT3-AT4G28580	0.689494	NA	NA	4.01607e-30
	Aco017696-AT5G22830	0.978001	NA	NA	1.17415e-16				Bradi2g58170-Solyc06g068490	0.521719	NA	NA	6.93477e-33				SsMGT3-AT3G58970	0.656046	NA	NA	3.05147e-36
	Aco017696-GSVIVG01031426001	0.940277	NA	NA	2.02729e-27				Bradi2g58170-GSVIVG01015984001	0.531297	NA	NA	3.94815e-27				SsMGT3-AMTRs00008p00066060	0.671327	NA	NA	6.95592e-26
	Aco017696-Solyc11g066660	0.946171	NA	NA	2.50458e-22				Bradi2g58170-GSVIVG01015987001	0.4844	NA	NA	4.42544e-34				SsMGT3-AMTRs00056p00049330	0.708221	NA	NA	1.00966e-18
	Aco017696-AMTRs00002p00254720	0.998906	NA	NA	3.33659e-16				Bradi2g58170-Aco008214	0.49805	2.02268	0.246232	3.41425e-23				SsMGT3-Aco003501	0.653671	1.91338	0.341632	1.94517e-13
	Aco017696-LOC_Os03g48000	0.880125	NA	NA	1.03005e-17				Bradi2g58170-LOC_Os06g44150	0.47188	2.7554	0.171256	4.10538e-29				SsMGT3-Aco011781	0.647822	3.05156	0.212292	1.14717e-19
	Aco017696-Bradi1g12300	0.954657	NA	NA	1.34303e-13				Bradi2g58170-Bradi1g30970	0.506033	1.90567	0.265541	1.60556e-21				SsMGT3-GSVIVG01022826001	0.645621	NA	NA	1.30914e-27
	Aco017696-GRMZM2G420436_GRMZM2G420436_ZmMGT12	0.859748	NA	NA	1.92876e-20				Bradi2g58170-SsMGT5	0.677774	NA	NA	1.69035e-33				SsMGT3-Solyc01g103890	0.638539	NA	NA	8.42095e-26
	Aco017696-SsMGT9	0.872675	NA	NA	1.53892e-15				Bradi2g58170-SbMGT5	0.433373	3.30553	0.131106	3.49241e-29				SsMGT3-GRMZM2G453832_ZmMGT6	0.699231	3.62489	0.192897	2.07342e-18
	Aco017696-SbMGT9	0.914804	NA	NA	5.45878e-15				Bradi2g58170-GRMZM2G170326_ZmMGT2	0.482023	2.2946	0.210068	2.06656e-26				SbMGT10-AT4G28580	0.661202	NA	NA	1.62865e-23
	Aco011195-AT5G22830	0.889361	NA	NA	1.28617e-20				Bradi2g58170-GRMZM2G108477_ZmMGT1	0.462241	2.4242	0.190678	2.08935e-28				SbMGT10-AT3G58970	0.632025	NA	NA	2.27395e-32
	Aco011195-GSVIVG01031426001	1.04847	NA	NA	8.32258e-10				Bradi2g58180-AMTRs00019p00034010	0.560296	NA	NA	2.40888e-20				SbMGT10-AMTRs00008p00066060	0.605642	NA	NA	6.49031e-34
	Aco011195-Solyc11g066660	1.03354	NA	NA	5.07092e-15				Bradi2g58180-AMTRs00019p00038520	0.549423	NA	NA	1.02617e-38				SbMGT10-AMTRs00056p00049330	0.631503	NA	NA	1.26296e-18
	Aco011195-AMTRs00002p00254720	1.00228	NA	NA	2.18135e-14				Bradi2g58180-AT1G16010	0.531697	NA	NA	1.74298e-34				SbMGT10-Aco003501	0.595212	NA	NA	4.87259e-24
	Aco011195-LOC_Os03g48000	1.07826	NA	NA	8.93374e-09				Bradi2g58180-AT1G80900	0.510464	NA	NA	8.29053e-46				SbMGT10-Aco011781	0.621613	2.31925	0.268023	1.80355e-18
	Aco011195-Bradi1g12300	1.08192	NA	NA	2.23494e-13				Bradi2g58180-Solyc06g068490	0.542289	NA	NA	3.35387e-41				SbMGT10-GSVIVG01022826001	0.552391	NA	NA	8.34937e-36
	Aco011195-GRMZM2G420436_GRMZM2G420436_ZmMGT12	1.07274	NA	NA	1.00796e-10				Bradi2g58180-GSVIVG01015984001	0.569909	NA	NA	2.84245e-23				SbMGT10-Solyc01g103890	0.624497	NA	NA	6.54356e-26
	Aco011195-SsMGT9	0.995713	NA	NA	5.98287e-13				Bradi2g58180-GSVIVG01015987001	0.485956	NA	NA	2.81953e-33				SbMGT10-GRMZM2G453832_ZmMGT6	0.626456	2.42399	0.25844	6.15987e-19
	Aco011195-SbMGT9	1.01013	NA	NA	2.06e-10				Bradi2g58180-Aco008214	0.489534	1.50392	0.325506	9.34169e-18				Aco004963-AT4G28580	0.655771	NA	NA	2.72123e-33
	GSVIVG01022381001-AT5G22830	0.993539	NA	NA	1.39452e-11				Bradi2g58180-LOC_Os06g44150	0.467024	1.93858	0.24091	2.94722e-24				Aco004963-AT3G58970	0.555927	NA	NA	5.05728e-40
	GSVIVG01022381001-GSVIVG01031426001	0.918768	NA	NA	6.82185e-11				Bradi2g58180-Bradi1g30970	0.471177	1.78483	0.26399	1.56137e-22				Aco004963-AMTRs00008p00066060	0.549236	NA	NA	5.12997e-35
	GSVIVG01022381001-Solyc11g066660	0.941468	NA	NA	2.50086e-11				Bradi2g58180-SsMGT5	0.662052	NA	NA	1.68474e-30				Aco004963-AMTRs00056p00049330	0.547677	NA	NA	8.62968e-23
	GSVIVG01022381001-AMTRs00002p00254720	0.981618	NA	NA	3.27692e-10				Bradi2g58180-SbMGT5	0.427648	2.49041	0.171718	1.596e-27				Aco004963-Aco003501	0.572999	3.01359	0.190138	1.40922e-19
	GSVIVG01022381001-LOC_Os03g48000	0.871429	NA	NA	1.16103e-17				Bradi2g58180-GRMZM2G170326_ZmMGT2	0.461683	2.27595	0.202853	1.21094e-27				Aco004963-Aco011781	0.578931	4.0477	0.143027	4.17559e-21
	GSVIVG01022381001-Bradi1g12300	0.8899	NA	NA	5.75512e-19				Bradi2g58180-GRMZM2G108477_ZmMGT1	0.473843	2.02472	0.234029	9.15237e-25				Aco004963-GSVIVG01022826001	0.517691	NA	NA	4.51131e-37
	GSVIVG01022381001-GRMZM2G420436_GRMZM2G420436_ZmMGT12	0.888892	NA	NA	2.59702e-12				SsMGT10-AMTRs00019p00034010	1.42909	NA	NA	0.00235252				Aco004963-Solyc01g103890	0.518988	NA	NA	1.09128e-41
	GSVIVG01022381001-SsMGT9	0.872938	3.57246	0.244352	6.84172e-11				SsMGT10-AMTRs00019p00038520	0.510598	2.07455	0.246125	9.23618e-15				Aco004963-GRMZM2G453832_ZmMGT6	0.564125	NA	NA	6.43601e-30
	GSVIVG01022381001-SbMGT9	0.900215	3.16147	0.284746	7.92668e-10				SsMGT10-AT1G16010	0.504056	2.11434	0.238399	6.43206e-15				AMTRs00065p00139210-AT4G28580	0.633219	NA	NA	2.62816e-27
	AMTRs00017p00187240-AT5G22830	0.990293	NA	NA	6.87533e-13				SsMGT10-AT1G80900	0.454147	NA	NA	2.79943e-27				AMTRs00065p00139210-AT3G58970	0.540794	NA	NA	1.27271e-29
	AMTRs00017p00187240-GSVIVG01031426001	0.902507	NA	NA	4.09531e-20				SsMGT10-Solyc06g068490	0.491309	2.35956	0.208221	1.09199e-16				AMTRs00065p00139210-AMTRs00008p00066060	0.571893	NA	NA	9.65784e-33
	AMTRs00017p00187240-Solyc11g066660	0.880122	NA	NA	4.00114e-12				SsMGT10-GSVIVG01015984001	0.581527	3.75367	0.154922	9.98774e-10				AMTRs00065p00139210-AMTRs00056p00049330	0.621675	NA	NA	3.39092e-27
	AMTRs00017p00187240-AMTRs00002p00254720	0.977613	NA	NA	2.48398e-11				SsMGT10-GSVIVG01015987001	0.459055	2.76957	0.16575	1.13149e-16				AMTRs00065p00139210-Aco003501	0.582911	NA	NA	1.47351e-25
	AMTRs00017p00187240-LOC_Os03g48000	0.871399	NA	NA	1.24542e-16				SsMGT10-Aco008214	0.390161	1.29779	0.300634	2.43822e-12				AMTRs00065p00139210-Aco011781	0.544087	3.82564	0.142221	2.42868e-27
	AMTRs00017p00187240-Bradi1g12300	0.928358	NA	NA	1.60506e-17				SsMGT10-LOC_Os06g44150	0.407725	1.75618	0.232166	7.1731e-16				AMTRs00065p00139210-GSVIVG01022826001	0.569246	NA	NA	1.44052e-24
	AMTRs00017p00187240-GRMZM2G420436_GRMZM2G420436_ZmMGT12	0.929391	NA	NA	3.89598e-12				SsMGT10-Bradi1g30970	0.394086	1.72836	0.228012	4.67532e-16				AMTRs00065p00139210-Solyc01g103890	0.579869	NA	NA	9.30062e-28
	AMTRs00017p00187240-SsMGT9	0.90426	NA	NA	3.79715e-12				SsMGT10-SsMGT5	0.809339	NA	NA	4.03633e-14				AMTRs00065p00139210-GRMZM2G453832_ZmMGT6	0.573983	NA	NA	1.69346e-27
	AMTRs00017p00187240-SbMGT9	0.888717	NA	NA	7.30915e-12				SsMGT10-SbMGT5	0.374948	1.71616	0.218481	1.12939e-15				AT3G19640-AT4G28580	0.635532	NA	NA	2.25301e-31
	AMTRs00017p00188570-AT5G22830	0.972322	NA	NA	1.90363e-12				SsMGT10-GRMZM2G170326_ZmMGT2	0.380416	1.77208	0.214672	3.4806e-17				AT3G19640-AT3G58970	0.579262	NA	NA	9.93212e-28
	AMTRs00017p00188570-GSVIVG01031426001	0.894821	NA	NA	2.51848e-14				SsMGT10-GRMZM2G108477_ZmMGT1	0.387911	1.58717	0.244404	2.39494e-15				AT3G19640-AMTRs00008p00066060	0.569857	NA	NA	6.05412e-30
	AMTRs00017p00188570-Solyc11g066660	0.951464	NA	NA	1.05589e-09				AMTRs00019p00034010 -GSVIVG01015984001	0.34784	1.73644	0.200318	2.02239e-17				AT3G19640-AMTRs00056p00049330	0.610319	NA	NA	4.55397e-30
	AMTRs00017p00188570-AMTRs00002p00254720	0.947466	NA	NA	5.32126e-12				AMTRs00019p00034010 -GSVIVG01015987001	0.249752	1.44617	0.172699	5.84878e-25				AT3G19640-Aco003501	0.610138	NA	NA	4.74965e-25
	AMTRs00017p00188570-LOC_Os03g48000	0.887557	NA	NA	2.98773e-17				AMTRs00019p00034010 -Aco008214	0.276481	1.83228	0.150894	4.56209e-28				AT3G19640-Aco011781	0.600196	NA	NA	1.66607e-30
	AMTRs00017p00188570-Bradi1g12300	0.941216	NA	NA	4.94148e-13				AMTRs00019p00034010 -LOC_Os06g44150	0.276764	NA	NA	1.29738e-37				AT3G19640-GSVIVG01022826001	0.505656	NA	NA	6.78609e-36
	AMTRs00017p00188570-GRMZM2G420436_GRMZM2G420436_ZmMGT12	0.939738	NA	NA	4.02795e-12				AMTRs00019p00034010 -Bradi1g30970	0.264542	NA	NA	1.67598e-41				AT3G19640-Solyc01g103890	0.604732	NA	NA	1.83848e-28
	AMTRs00017p00188570-SsMGT9	0.840579	NA	NA	2.03384e-13				AMTRs00019p00034010 -SsMGT5	0.264448	3.21165	0.0823402	8.68126e-36				AT3G19640-GRMZM2G453832_ZmMGT6	0.617176	NA	NA	1.4537e-29
	AMTRs00017p00188570-SbMGT9	0.868023	NA	NA	4.57305e-12				AMTRs00019p00034010 -GRMZM2G170326_ZmMGT2	0.264997	4.38133	0.0604831	1.89747e-36				Solyc01g106900-AT4G28580	0.647146	NA	NA	4.33679e-28
	AMTRs00017p00189670-AT5G22830	0.937802	NA	NA	2.53553e-12				AMTRs00019p00034010 -GRMZM2G108477_ZmMGT1	0.263054	NA	NA	5.60521e-39				Solyc01g106900-AT3G58970	0.579763	NA	NA	1.04898e-33
	AMTRs00017p00189670-GSVIVG01031426001	0.927115	NA	NA	6.26963e-13				Bradi2g56210-AMTRs00019p00034010	0.674337	NA	NA	2.16045e-17				Solyc01g106900-AMTRs00008p00066060	0.586748	NA	NA	1.3819e-31
	AMTRs00017p00189670-Solyc11g066660	0.866818	NA	NA	1.35841e-11				Bradi2g56210-AMTRs00019p00038520	0.57808	NA	NA	9.27532e-40				Solyc01g106900-AMTRs00056p00049330	0.60407	NA	NA	9.65644e-25
	AMTRs00017p00189670-AMTRs00002p00254720	0.984607	4.20116	0.234365	1.73679e-08				Bradi2g56210-AT1G16010	0.604466	NA	NA	9.50324e-39				Solyc01g106900-Aco003501	0.633606	NA	NA	4.39239e-30
	AMTRs00017p00189670-LOC_Os03g48000	0.907254	NA	NA	1.67276e-15				Bradi2g56210-AT1G80900	0.593126	NA	NA	1.74464e-48				Solyc01g106900-Aco011781	0.587997	NA	NA	1.26111e-29
	AMTRs00017p00189670-Bradi1g12300	0.891191	NA	NA	4.15394e-16				Bradi2g56210-Solyc06g068490	0.592439	NA	NA	4.61495e-45				Solyc01g106900-GSVIVG01022826001	0.534042	NA	NA	1.99228e-30
	AMTRs00017p00189670-GRMZM2G420436_GRMZM2G420436_ZmMGT12	0.92629	3.08918	0.299849	3.77879e-09				Bradi2g56210-GSVIVG01015984001	0.619572	NA	NA	1.17621e-26				Solyc01g106900-Solyc01g103890	0.587758	NA	NA	6.13572e-38
	AMTRs00017p00189670-SsMGT9	0.947211	NA	NA	1.26339e-09				Bradi2g56210-GSVIVG01015987001	0.527201	NA	NA	2.72458e-42				Solyc01g106900-GRMZM2G453832_ZmMGT6	0.594129	NA	NA	1.39645e-30
	AMTRs00017p00189670-SbMGT9	0.903952	2.35371	0.384053	4.4559e-08				Bradi2g56210-Aco008214	0.524293	1.59205	0.329319	1.82986e-16				Bradi2g58170-AT4G28580	0.660599	NA	NA	8.28668e-36
	SbMGT3-AT5G22830	0.872289	NA	NA	1.67567e-27				Bradi2g56210-LOC_Os06g44150	0.537535	1.4436	0.372357	8.54446e-14				Bradi2g58170-AT3G58970	0.638173	NA	NA	8.75297e-32
	SbMGT3-GSVIVG01031426001	0.896688	NA	NA	1.24867e-16				Bradi2g56210-Bradi1g30970	0.568754	1.39773	0.406914	8.35903e-12				Bradi2g58170-AMTRs00008p00066060	0.607058	NA	NA	7.8224e-37
	SbMGT3-Solyc11g066660	0.933154	NA	NA	2.52102e-15				Bradi2g56210-SsMGT5	0.685368	2.63121	0.260476	4.69957e-17				Bradi2g58170-AMTRs00056p00049330	0.646826	2.15092	0.300721	8.26579e-14
	SbMGT3-AMTRs00002p00254720	0.943376	NA	NA	1.98468e-18				Bradi2g56210-SbMGT5	0.492753	1.81788	0.271059	1.66775e-18				Bradi2g58170-Aco003501	0.57894	3.14462	0.184105	3.33658e-23
	SbMGT3-LOC_Os03g48000	0.891837	NA	NA	5.21856e-13				Bradi2g56210-GRMZM2G170326_ZmMGT2	0.531027	2.15834	0.246034	1.47005e-21				Bradi2g58170-Aco011781	0.591407	2.28158	0.25921	1.12117e-19
	SbMGT3-Bradi1g12300	0.890292	NA	NA	8.42944e-14				Bradi2g56210-GRMZM2G108477_ZmMGT1	0.531797	1.90134	0.279696	2.00098e-19				Bradi2g58170-GSVIVG01022826001	0.608334	NA	NA	3.69867e-30
	SbMGT3-GRMZM2G420436_GRMZM2G420436_ZmMGT12	0.893551	NA	NA	1.93811e-15				LOC_Os01g64890-AMTRs00019p00034010	0.655446	NA	NA	4.12334e-14				Bradi2g58170-Solyc01g103890	0.648077	NA	NA	1.59866e-30
	SbMGT3-SsMGT9	0.883379	NA	NA	2.63603e-19				LOC_Os01g64890-AMTRs00019p00038520	0.643959	NA	NA	5.76226e-33				Bradi2g58170-GRMZM2G453832_ZmMGT6	0.662529	3.15799	0.209795	4.53951e-20
	SbMGT3-SbMGT9	0.901778	NA	NA	4.61211e-19				LOC_Os01g64890-AT1G16010	0.654576	NA	NA	2.60438e-27				Bradi2g58180-AT4G28580	0.631257	NA	NA	1.93822e-33
	SsMGT3-AT5G22830	0.894044	NA	NA	3.91184e-28				LOC_Os01g64890-AT1G80900	0.642227	NA	NA	7.16419e-38				Bradi2g58180-AT3G58970	0.608725	NA	NA	1.54055e-34
	SsMGT3-GSVIVG01031426001	0.9335	NA	NA	1.53006e-11				LOC_Os01g64890-Solyc06g068490	0.623944	NA	NA	1.57931e-39				Bradi2g58180-AMTRs00008p00066060	0.611546	NA	NA	9.1681e-33
	SsMGT3-Solyc11g066660	0.96318	NA	NA	1.25933e-14				LOC_Os01g64890-GSVIVG01015984001	0.632873	NA	NA	1.13336e-24				Bradi2g58180-AMTRs00056p00049330	0.601774	2.12021	0.283827	1.47849e-15
	SsMGT3-AMTRs00002p00254720	0.949903	NA	NA	3.59702e-15				LOC_Os01g64890-GSVIVG01015987001	0.579978	NA	NA	1.14861e-34				Bradi2g58180-Aco003501	0.58356	5.24944	0.111166	2.84991e-24
	SsMGT3-LOC_Os03g48000	0.908415	NA	NA	2.46948e-14				LOC_Os01g64890-Aco008214	0.592988	1.32887	0.446235	5.32993e-10				Bradi2g58180-Aco011781	0.614708	2.17553	0.282555	4.68037e-18
	SsMGT3-Bradi1g12300	0.916941	NA	NA	3.57814e-12				LOC_Os01g64890-LOC_Os06g44150	0.59345	1.1894	0.498951	8.965e-08				Bradi2g58180-GSVIVG01022826001	0.577444	NA	NA	1.53307e-26
	SsMGT3-GRMZM2G420436_GRMZM2G420436_ZmMGT12	0.935311	NA	NA	1.55759e-14				LOC_Os01g64890-Bradi1g30970	0.606388	1.38908	0.436539	4.36501e-10				Bradi2g58180-Solyc01g103890	0.609325	NA	NA	5.31978e-39
	SsMGT3-SsMGT9	0.893374	NA	NA	4.84117e-19				LOC_Os01g64890-SsMGT5	0.742633	2.45955	0.301939	3.7073e-14				Bradi2g58180-GRMZM2G453832_ZmMGT6	0.635783	2.79924	0.227127	1.4847e-20
	SsMGT3-SbMGT9	0.922937	NA	NA	4.70488e-17				LOC_Os01g64890-SbMGT5	0.575569	1.3808	0.416838	6.40609e-10				SsMGT10-AT4G28580	0.637087	NA	NA	2.1443e-14
	SbMGT10-AT5G22830	0.949291	NA	NA	3.2115e-18				LOC_Os01g64890-GRMZM2G170326_ZmMGT2	0.593932	1.59411	0.372579	4.67126e-13				SsMGT10-AT3G58970	0.54497	NA	NA	9.26558e-22
	SbMGT10-GSVIVG01031426001	1.00845	NA	NA	2.16909e-17				LOC_Os01g64890-GRMZM2G108477_ZmMGT1	0.590527	1.44482	0.408722	2.35388e-11				SsMGT10-AMTRs00008p00066060	0.593364	NA	NA	2.66114e-20
	SbMGT10-Solyc11g066660	0.879303	NA	NA	1.03786e-11				Aco017696-AMTRs00019p00034010	0.524625	NA	NA	4.48961e-24				SsMGT10-AMTRs00056p00049330	0.58553	3.35798	0.17437	3.00173e-15
	SbMGT10-AMTRs00002p00254720	1.11911	2.4847	0.450403	1.41865e-05				Aco017696-AMTRs00019p00038520	0.469363	NA	NA	4.15358e-53				SsMGT10-Aco003501	0.528426	2.39377	0.22075	3.25973e-14
	SbMGT10-LOC_Os03g48000	1.08207	2.00444	0.539834	9.99788e-05				Aco017696-AT1G16010	0.511579	NA	NA	8.52405e-59				SsMGT10-Aco011781	0.610638	2.32231	0.262944	4.21512e-12
	SbMGT10-Bradi1g12300	0.967689	2.5695	0.376606	1.23673e-07				Aco017696-AT1G80900	0.534464	NA	NA	3.28709e-42				SsMGT10-GSVIVG01022826001	0.572356	NA	NA	1.57545e-18
	SbMGT10-GRMZM2G420436_GRMZM2G420436_ZmMGT12	0.877674	2.26005	0.388343	1.6823e-08				Aco017696-Solyc06g068490	0.515687	NA	NA	2.80201e-57				SsMGT10-Solyc01g103890	0.573254	NA	NA	9.09379e-23
	SbMGT10-SsMGT9	0.899398	2.10931	0.426395	1.91472e-07				Aco017696-GSVIVG01015984001	0.592894	NA	NA	2.7824e-27				SsMGT10-GRMZM2G453832_ZmMGT6	0.655185	1.95713	0.334768	1.19876e-09
	SbMGT10-SbMGT9	0.912067	2.62981	0.346819	9.77911e-09				Aco017696-GSVIVG01015987001	0.454957	NA	NA	2.96195e-43				LOC_Os01g68040-AT4G28580	0.672182	NA	NA	2.44156e-31
	Aco004963-AT5G22830	0.912041	NA	NA	1.90583e-13				Aco017696-Aco008214	0.460897	1.45418	0.316946	5.70107e-18				LOC_Os01g68040-AT3G58970	0.61789	NA	NA	7.61095e-31
	Aco004963-GSVIVG01031426001	0.865977	NA	NA	1.16577e-14				Aco017696-LOC_Os06g44150	0.487785	1.46037	0.334015	4.36463e-17				LOC_Os01g68040-AMTRs00008p00066060	0.65658	NA	NA	9.18879e-23
	Aco004963-Solyc11g066660	0.870167	NA	NA	1.97545e-13				Aco017696-Bradi1g30970	0.490578	1.82526	0.268771	2.39942e-21				LOC_Os01g68040-AMTRs00056p00049330	0.647237	2.28137	0.283705	2.24848e-14
	Aco004963-AMTRs00002p00254720	0.918964	NA	NA	1.47096e-16				Aco017696-SsMGT5	0.644596	3.65461	0.176379	1.73254e-21				LOC_Os01g68040-Aco003501	0.59289	2.0571	0.288216	1.44079e-17
	Aco004963-LOC_Os03g48000	0.857635	4.50097	0.190544	4.49044e-10				Aco017696-SbMGT5	0.455672	2.26476	0.201201	8.6268e-24				LOC_Os01g68040-Aco011781	0.615224	1.66994	0.368412	1.57386e-13
	Aco004963-Bradi1g12300	0.862316	NA	NA	1.89181e-15				Aco017696-GRMZM2G170326_ZmMGT2	0.490813	2.09363	0.234432	2.2896e-24				LOC_Os01g68040-GSVIVG01022826001	0.571903	NA	NA	4.01122e-28
	Aco004963-GRMZM2G420436_GRMZM2G420436_ZmMGT12	0.881404	NA	NA	3.51213e-12				Aco017696-GRMZM2G108477_ZmMGT1	0.497825	1.8749	0.26552	8.7665e-22				LOC_Os01g68040-Solyc01g103890	0.659432	NA	NA	2.99091e-24
	Aco004963-SsMGT9	0.864759	NA	NA	3.52772e-11			B-D	Bradi2g37540-AT4G28580	0.787735	NA	NA	9.7281e-25	1.9539			LOC_Os01g68040-GRMZM2G453832_ZmMGT6	0.636813	2.74009	0.232405	6.71681e-20
	Aco004963-SbMGT9	0.839484	NA	NA	2.30397e-11				Bradi2g37540-AT3G58970	0.630847	NA	NA	1.46176e-24				GRMZM2G065971_ZmMGT8-AT4G28580	0.663491	NA	NA	3.33943e-26
	AMTRs00065p00139210-AT5G22830	0.903136	NA	NA	2.21327e-12				Bradi2g37540-AMTRs00008p00066060	0.679764	NA	NA	4.33759e-19				GRMZM2G065971_ZmMGT8-AT3G58970	0.612387	NA	NA	3.96071e-35
	AMTRs00065p00139210-GSVIVG01031426001	0.88189	NA	NA	6.32833e-14				Bradi2g37540-AMTRs00056p00049330	0.785196	NA	NA	1.25476e-13				GRMZM2G065971_ZmMGT8-AMTRs00008p00066060	0.59119	NA	NA	1.36746e-34
	AMTRs00065p00139210-Solyc11g066660	0.906067	2.49044	0.363818	1.13572e-08				Bradi2g37540-Aco003501	0.645531	2.67794	0.241056	6.90185e-15				GRMZM2G065971_ZmMGT8-AMTRs00056p00049330	0.635233	NA	NA	1.67911e-21
	AMTRs00065p00139210-AMTRs00002p00254720	0.940307	NA	NA	2.03099e-10				Bradi2g37540-Aco011781	0.615529	NA	NA	8.18547e-19				GRMZM2G065971_ZmMGT8-Aco003501	0.596116	NA	NA	2.36507e-23
	AMTRs00065p00139210-LOC_Os03g48000	0.893543	2.9782	0.300028	5.80616e-10				Bradi2g37540-GSVIVG01022826001	0.629421	NA	NA	2.22188e-23				GRMZM2G065971_ZmMGT8-Aco011781	0.616752	2.5746	0.239552	3.82422e-20
	AMTRs00065p00139210-Bradi1g12300	0.916316	NA	NA	1.57481e-12				Bradi2g37540-Solyc01g103890	0.638493	NA	NA	1.86413e-32				GRMZM2G065971_ZmMGT8-GSVIVG01022826001	0.54512	NA	NA	8.8127e-38
	AMTRs00065p00139210-GRMZM2G420436_GRMZM2G420436_ZmMGT12	0.899894	2.66505	0.337665	2.66731e-09				Bradi2g37547-AT4G28580	0.81616	NA	NA	7.03081e-22				GRMZM2G065971_ZmMGT8-Solyc01g103890	0.600454	NA	NA	6.7368e-27
	AMTRs00065p00139210-SsMGT9	0.886134	NA	NA	1.69408e-12				Bradi2g37547-AT3G58970	0.713675	NA	NA	5.69954e-22				GRMZM2G065971_ZmMGT8-GRMZM2G453832_ZmMGT6	0.63578	2.13936	0.297183	8.78375e-17
	AMTRs00065p00139210-SbMGT9	0.873491	2.42045	0.36088	2.65274e-09				Bradi2g37547-AMTRs00008p00066060	0.679946	NA	NA	9.52364e-22				GRMZM2G139822_ZmMGT9-AT4G28580	0.661727	NA	NA	5.00525e-27
	AT3G19640-AT5G22830	0.959758	3.55801	0.269746	2.54366e-09				Bradi2g37547-AMTRs00056p00049330	0.671295	NA	NA	8.56029e-19				GRMZM2G139822_ZmMGT9-AT3G58970	0.637706	NA	NA	1.06324e-31
	AT3G19640-GSVIVG01031426001	0.909315	NA	NA	9.30773e-14				Bradi2g37547-Aco003501	0.676241	2.71668	0.248922	1.07769e-14				GRMZM2G139822_ZmMGT9-AMTRs00008p00066060	0.586566	NA	NA	2.25192e-32
	AT3G19640-Solyc11g066660	0.918746	2.15524	0.426284	1.98522e-07				Bradi2g37547-Aco011781	0.618094	NA	NA	4.76695e-20				GRMZM2G139822_ZmMGT9-AMTRs00056p00049330	0.637413	NA	NA	7.32275e-21
	AT3G19640-AMTRs00002p00254720	1.00506	2.32495	0.432292	1.96422e-06				Bradi2g37547-GSVIVG01022826001	0.659667	NA	NA	5.43414e-25				GRMZM2G139822_ZmMGT9-Aco003501	0.612488	3.64147	0.168198	2.62314e-21
	AT3G19640-LOC_Os03g48000	0.871279	NA	NA	1.92942e-17				Bradi2g37547-Solyc01g103890	0.677854	NA	NA	1.90562e-30				GRMZM2G139822_ZmMGT9-Aco011781	0.619446	3.09246	0.200309	2.148e-21
	AT3G19640-Bradi1g12300	0.855713	NA	NA	7.72671e-17				GSVIVG01012222001-AT4G28580	0.667414	NA	NA	1.33664e-17				GRMZM2G139822_ZmMGT9-GSVIVG01022826001	0.543515	NA	NA	2.26432e-36
	AT3G19640-GRMZM2G420436_GRMZM2G420436_ZmMGT12	0.871895	3.105	0.280803	6.34162e-11				GSVIVG01012222001-AT3G58970	0.609429	NA	NA	2.94865e-23				GRMZM2G139822_ZmMGT9-Solyc01g103890	0.605614	NA	NA	1.06435e-23
	AT3G19640-SsMGT9	0.889242	NA	NA	7.14591e-12				GSVIVG01012222001-AMTRs00008p00066060	0.533346	NA	NA	1.51183e-23				GRMZM2G139822_ZmMGT9-GRMZM2G453832_ZmMGT6	0.636107	2.16959	0.293192	7.41765e-17
	AT3G19640-SbMGT9	0.834667	NA	NA	1.23868e-14				GSVIVG01012222001-AMTRs00056p00049330	0.528818	2.30354	0.229567	1.69483e-15				GSVIVG01037798001-AT4G28580	0.646105	NA	NA	2.31227e-20
	Solyc01g106900-AT5G22830	0.960233	NA	NA	1.19754e-13				GSVIVG01012222001-Aco003501	0.599097	NA	NA	4.39345e-26				GSVIVG01037798001-AT3G58970	0.526757	NA	NA	1.94116e-26
	Solyc01g106900-GSVIVG01031426001	0.890394	NA	NA	2.19552e-14				GSVIVG01012222001-Aco011781	0.536109	NA	NA	2.84647e-29				GSVIVG01037798001-AMTRs00008p00066060	0.542475	NA	NA	1.25334e-34
	Solyc01g106900-Solyc11g066660	0.911599	NA	NA	9.88901e-15				GSVIVG01012222001-GSVIVG01022826001	0.523611	NA	NA	2.11545e-27				GSVIVG01037798001-AMTRs00056p00049330	0.517632	2.34729	0.220524	6.76836e-18
	Solyc01g106900-AMTRs00002p00254720	0.943589	NA	NA	1.8126e-11				GSVIVG01012222001-Solyc01g103890	0.515481	NA	NA	7.37651e-28				GSVIVG01037798001-Aco003501	0.555027	NA	NA	3.87916e-23
	Solyc01g106900-LOC_Os03g48000	0.894498	NA	NA	1.61304e-15				Solyc05g012220-AT4G28580	0.728273	3.58766	0.202994	1.43805e-15				GSVIVG01037798001-Aco011781	0.540044	NA	NA	1.32177e-28
	Solyc01g106900-Bradi1g12300	0.918528	2.58238	0.35569	6.49024e-09				Solyc05g012220-AT3G58970	0.644575	4.11054	0.156811	1.38428e-20				GSVIVG01037798001-GSVIVG01022826001	0.517345	NA	NA	1.47126e-38
	Solyc01g106900-GRMZM2G420436_GRMZM2G420436_ZmMGT12	0.900951	2.40978	0.373872	7.22759e-09				Solyc05g012220-AMTRs00008p00066060	0.569879	3.0307	0.188036	2.7517e-23				GSVIVG01037798001-Solyc01g103890	0.532868	3.02157	0.176355	5.03461e-23
	Solyc01g106900-SsMGT9	0.886389	2.95565	0.299897	1.69241e-10				Solyc05g012220-AMTRs00056p00049330	0.60241	1.90668	0.315947	3.09709e-13				GSVIVG01037798001-GRMZM2G453832_ZmMGT6	0.543426	NA	NA	2.84471e-26
	Solyc01g106900-SbMGT9	0.927084	3.33919	0.277637	6.15665e-10				Solyc05g012220-Aco003501	0.604799	NA	NA	1.8809e-38				SbMGT3-SsMGT3	0.0284286	0.0852026	0.333658	0.000266338
	Bradi2g58170-AT5G22830	0.929348	NA	NA	2.962e-14				Solyc05g012220-Aco011781	0.573821	NA	NA	1.99915e-31				SbMGT3-SbMGT10	0.355932	2.18301	0.163046	1.14898e-38
	Bradi2g58170-GSVIVG01031426001	1.08882	NA	NA	6.52924e-12				Solyc05g012220-GSVIVG01022826001	0.542838	NA	NA	2.84277e-31				SbMGT3-Aco004963	0.404647	1.73411	0.233345	2.13789e-24
	Bradi2g58170-Solyc11g066660	0.890788	NA	NA	6.90891e-14				Solyc05g012220-Solyc01g103890	0.624481	NA	NA	3.72949e-23				SbMGT3-AMTRs00065p00139210	0.426824	NA	NA	4.43108e-50
	Bradi2g58170-AMTRs00002p00254720	0.953174	NA	NA	5.65824e-13				AT2G03620-AT4G28580	0.711611	NA	NA	9.89604e-19				SbMGT3-AT3G19640	0.486373	NA	NA	1.00589e-46
	Bradi2g58170-LOC_Os03g48000	0.90572	NA	NA	1.66054e-11				AT2G03620-AT3G58970	0.61229	NA	NA	4.05777e-27				SbMGT3-Solyc01g106900	0.416832	NA	NA	1.70862e-46
	Bradi2g58170-Bradi1g12300	0.968642	2.29448	0.422162	7.2729e-07				AT2G03620-AMTRs00008p00066060	0.586266	NA	NA	9.69211e-29				SbMGT3-SsMGT8	0.75648	NA	NA	1.88383e-19
	Bradi2g58170-GRMZM2G420436_GRMZM2G420436_ZmMGT12	0.889004	3.62051	0.245547	6.5678e-11				AT2G03620-AMTRs00056p00049330	0.594715	NA	NA	1.03005e-20				SbMGT3-SbMGT8	0.726563	NA	NA	4.2588e-19
	Bradi2g58170-SsMGT9	0.89899	2.19086	0.410336	8.25231e-08				AT2G03620-Aco003501	0.632849	NA	NA	3.07769e-28				SbMGT3-GRMZM2G018706_GRMZM2G018706_ZmMGT10	0.731631	3.77837	0.193637	1.03889e-16
	Bradi2g58170-SbMGT9	0.903062	2.33512	0.38673	2.39804e-08				AT2G03620-Aco011781	0.574869	NA	NA	5.5503e-42				SbMGT3-LOC_Os03g04480	0.776238	2.65136	0.29277	2.60226e-13
	Bradi2g58180-AT5G22830	0.828712	NA	NA	2.01658e-20				AT2G03620-GSVIVG01022826001	0.532283	NA	NA	1.27464e-43				SbMGT3-Bradi3g32490	0.68895	2.07267	0.332397	3.18209e-14
	Bradi2g58180-GSVIVG01031426001	1.07944	NA	NA	7.58533e-13				AT2G03620-Solyc01g103890	0.569705	2.59627	0.219432	2.1916e-21				SbMGT3-LOC_Os10g39790	0.691834	2.94932	0.234574	1.39228e-17
	Bradi2g58180-Solyc11g066660	0.867896	NA	NA	2.52352e-13				AMTRs00154p00031530-AT4G28580	0.663545	2.33383	0.284316	4.45709e-15				SbMGT3-SsMGT7	0.675713	2.1038	0.321186	7.69948e-15
	Bradi2g58180-AMTRs00002p00254720	1.14498	NA	NA	4.93699e-09				AMTRs00154p00031530-AT3G58970	0.615808	NA	NA	3.82329e-25				SbMGT3-SbMGT7	0.673174	2.04736	0.328801	6.33986e-15
	Bradi2g58180-LOC_Os03g48000	0.869452	NA	NA	2.70181e-13				AMTRs00154p00031530-AMTRs00008p00066060	0.567642	NA	NA	9.93978e-36				SbMGT3-GRMZM2G145794_ZmMGT4	0.661443	2.42703	0.272531	2.38574e-17
	Bradi2g58180-Bradi1g12300	0.885972	3.71934	0.238207	5.83109e-11				AMTRs00154p00031530-AMTRs00056p00049330	0.592261	NA	NA	3.30985e-20				SsMGT3-SbMGT10	0.336094	2.08856	0.160922	1.00247e-39
	Bradi2g58180-GRMZM2G420436_GRMZM2G420436_ZmMGT12	0.881874	NA	NA	1.56739e-12				AMTRs00154p00031530-Aco003501	0.606987	NA	NA	1.08583e-24				SsMGT3-Aco004963	0.412693	1.64017	0.251617	4.6439e-22
	Bradi2g58180-SsMGT9	0.883272	2.82582	0.312572	3.96066e-10				AMTRs00154p00031530-Aco011781	0.569859	NA	NA	5.77981e-34				SsMGT3-AMTRs00065p00139210	0.441826	NA	NA	3.04621e-52
	Bradi2g58180-SbMGT9	0.900675	2.54766	0.353531	5.73402e-09				AMTRs00154p00031530-GSVIVG01022826001	0.514464	NA	NA	2.71495e-36				SsMGT3-AT3G19640	0.500209	NA	NA	2.1867e-47
	SsMGT10-AT5G22830	1.22143	NA	NA	4.42805e-08				AMTRs00154p00031530-Solyc01g103890	0.539811	NA	NA	1.67751e-31				SsMGT3-Solyc01g106900	0.414797	NA	NA	2.36643e-45
	SsMGT10-GSVIVG01031426001	1.08804	2.76357	0.39371	3.22073e-05				SbMGT4-AT4G28580	0.724854	NA	NA	2.03572e-25				SsMGT3-SsMGT8	0.780748	NA	NA	1.99437e-16
	SsMGT10-Solyc11g066660	1.21284	2.48507	0.488052	0.0014308				SbMGT4-AT3G58970	0.657207	NA	NA	1.24893e-30				SsMGT3-SbMGT8	0.74902	3.29641	0.227223	1.57136e-15
	SsMGT10-AMTRs00002p00254720	1.21331	2.41863	0.501653	0.00199312				SbMGT4-AMTRs00008p00066060	0.58071	NA	NA	6.16795e-45				SsMGT3-GRMZM2G018706_GRMZM2G018706_ZmMGT10	0.768208	3.45225	0.222523	2.15789e-15
	SsMGT10-LOC_Os03g48000	1.07882	1.60003	0.674254	0.0199337				SbMGT4-AMTRs00056p00049330	0.566325	NA	NA	7.46894e-28				SsMGT3-LOC_Os03g04480	0.75852	2.55941	0.296365	1.39616e-13
	SsMGT10-Bradi1g12300	1.12418	1.39599	0.805291	0.19932				SbMGT4-Aco003501	0.596401	1.60016	0.372715	3.69284e-14				SsMGT3-Bradi3g32490	0.707872	2.39399	0.295687	5.06446e-15
	SsMGT10-GRMZM2G420436_GRMZM2G420436_ZmMGT12	1.21892	1.65921	0.734637	0.089069				SbMGT4-Aco011781	0.626222	2.28981	0.273482	4.22239e-19				SsMGT3-LOC_Os10g39790	0.709334	3.71917	0.190724	6.34577e-18
	SsMGT10-SsMGT9	1.12072	1.86207	0.601864	0.00643823				SbMGT4-GSVIVG01022826001	0.533864	NA	NA	3.02865e-36				SsMGT3-SsMGT7	0.716397	1.72019	0.416464	1.6015e-10
	SsMGT10-SbMGT9	1.09828	2.13585	0.514212	0.000682338				SbMGT4-Solyc01g103890	0.557838	NA	NA	3.18601e-42				SsMGT3-SbMGT7	0.718946	2.11361	0.340151	3.41428e-13
	LOC_Os01g68040-AT5G22830	0.908451	NA	NA	1.23917e-16				GRMZM2G064467_ZmMGT3-AT4G28580	0.722952	NA	NA	1.63252e-25				SsMGT3-GRMZM2G145794_ZmMGT4	0.681551	2.65876	0.256342	3.60235e-17
	LOC_Os01g68040-GSVIVG01031426001	1.02955	NA	NA	4.31018e-16				GRMZM2G064467_ZmMGT3-AT3G58970	0.637419	NA	NA	7.39841e-29				SbMGT10-Aco004963	0.305005	3.0994	0.0984077	5.85114e-43
	LOC_Os01g68040-Solyc11g066660	1.01341	2.2699	0.446455	1.68671e-06				GRMZM2G064467_ZmMGT3-AMTRs00008p00066060	0.583207	NA	NA	2.0585e-45				SbMGT10-AMTRs00065p00139210	0.439128	3.09107	0.142064	1.08278e-36
	LOC_Os01g68040-AMTRs00002p00254720	1.06365	3.20221	0.33216	1.20012e-07				GRMZM2G064467_ZmMGT3-AMTRs00056p00049330	0.573356	NA	NA	2.45935e-26				SbMGT10-AT3G19640	0.394282	NA	NA	7.35461e-51
	LOC_Os01g68040-LOC_Os03g48000	0.899941	NA	NA	6.33931e-14				GRMZM2G064467_ZmMGT3-Aco003501	0.577414	1.67599	0.34452	1.38536e-15				SbMGT10-Solyc01g106900	0.408068	NA	NA	4.00808e-56
	LOC_Os01g68040-Bradi1g12300	0.951439	NA	NA	2.81193e-10				GRMZM2G064467_ZmMGT3-Aco011781	0.622345	2.2601	0.275361	1.48545e-18				SbMGT10-SsMGT8	0.724229	2.45637	0.294837	1.43299e-14
	LOC_Os01g68040-GRMZM2G420436_GRMZM2G420436_ZmMGT12	0.905002	NA	NA	2.94758e-11				GRMZM2G064467_ZmMGT3-GSVIVG01022826001	0.537063	NA	NA	4.78812e-40				SbMGT10-SbMGT8	0.731386	1.98933	0.367655	5.30259e-12
	LOC_Os01g68040-SsMGT9	0.910805	3.39395	0.268362	5.071e-10				GRMZM2G064467_ZmMGT3-Solyc01g103890	0.543233	NA	NA	5.11365e-39				SbMGT10-GRMZM2G018706_GRMZM2G018706_ZmMGT10	0.697863	2.32783	0.299792	1.0377e-14
	LOC_Os01g68040-SbMGT9	0.961571	2.97483	0.323235	1.57454e-08				SsMGT4-AT4G28580	0.701067	NA	NA	4.75716e-26				SbMGT10-LOC_Os03g04480	0.728793	3.62098	0.20127	1.58703e-16
	GRMZM2G065971_ZmMGT8-AT5G22830	0.971321	NA	NA	1.58893e-19				SsMGT4-AT3G58970	0.580932	NA	NA	7.11454e-32				SbMGT10-Bradi3g32490	0.623625	NA	NA	3.23245e-23
	GRMZM2G065971_ZmMGT8-GSVIVG01031426001	0.974015	NA	NA	7.92518e-19				SsMGT4-AMTRs00008p00066060	0.57296	NA	NA	6.79617e-44				SbMGT10-LOC_Os10g39790	0.600682	1.84887	0.324892	5.55525e-16
	GRMZM2G065971_ZmMGT8-Solyc11g066660	0.874826	NA	NA	2.28896e-13				SsMGT4-AMTRs00056p00049330	0.53745	NA	NA	3.17544e-31				SbMGT10-SsMGT7	0.636575	3.20979	0.198323	1.96134e-20
	GRMZM2G065971_ZmMGT8-AMTRs00002p00254720	1.08871	3.20569	0.339617	4.12171e-07				SsMGT4-Aco003501	0.577941	1.74219	0.331732	6.39879e-15				SbMGT10-SbMGT7	0.633904	2.19306	0.28905	2.65102e-17
	GRMZM2G065971_ZmMGT8-LOC_Os03g48000	0.912484	3.36867	0.270874	9.13714e-10				SsMGT4-Aco011781	0.593575	2.27044	0.261436	1.16664e-17				SbMGT10-GRMZM2G145794_ZmMGT4	0.635605	2.0179	0.314983	4.20935e-16
	GRMZM2G065971_ZmMGT8-Bradi1g12300	0.955484	2.60841	0.366309	5.86661e-08				SsMGT4-GSVIVG01022826001	0.571373	NA	NA	9.72828e-32				Aco004963-AMTRs00065p00139210	0.265838	NA	NA	9.51754e-63
	GRMZM2G065971_ZmMGT8-GRMZM2G420436_GRMZM2G420436_ZmMGT12	0.924929	2.24323	0.41232	1.3098e-07				SsMGT4-Solyc01g103890	0.580052	NA	NA	2.13685e-34				Aco004963-AT3G19640	0.271959	NA	NA	2.16649e-52
	GRMZM2G065971_ZmMGT8-SsMGT9	0.903251	2.36855	0.381352	3.64357e-08				LOC_Os04g42280-AT4G28580	0.696519	NA	NA	2.22566e-29				Aco004963-Solyc01g106900	0.205763	3.02373	0.0680493	3.613e-62
	GRMZM2G065971_ZmMGT8-SbMGT9	1.07582	1.82694	0.588865	0.000459431				LOC_Os04g42280-AT3G58970	0.623461	NA	NA	1.40185e-24				Aco004963-SsMGT8	0.67373	NA	NA	5.46644e-20
	GRMZM2G139822_ZmMGT9-AT5G22830	0.934988	NA	NA	2.31662e-16				LOC_Os04g42280-AMTRs00008p00066060	0.56495	NA	NA	1.16269e-33				Aco004963-SbMGT8	0.673289	NA	NA	7.15963e-20
	GRMZM2G139822_ZmMGT9-GSVIVG01031426001	1.03819	NA	NA	3.8532e-13				LOC_Os04g42280-AMTRs00056p00049330	0.617956	NA	NA	2.1901e-29				Aco004963-GRMZM2G018706_GRMZM2G018706_ZmMGT10	0.705928	NA	NA	1.44606e-17
	GRMZM2G139822_ZmMGT9-Solyc11g066660	0.886832	NA	NA	6.55553e-14				LOC_Os04g42280-Aco003501	0.558225	1.59097	0.350871	1.45901e-15				Aco004963-LOC_Os03g04480	0.691115	NA	NA	7.32261e-18
	GRMZM2G139822_ZmMGT9-AMTRs00002p00254720	1.10844	2.04637	0.541664	0.000268587				LOC_Os04g42280-Aco011781	0.555526	3.40461	0.163169	2.38964e-26				Aco004963-Bradi3g32490	0.556897	NA	NA	6.24254e-30
	GRMZM2G139822_ZmMGT9-LOC_Os03g48000	0.922022	4.18409	0.220364	3.23946e-10				LOC_Os04g42280-GSVIVG01022826001	0.535027	NA	NA	3.38387e-28				Aco004963-LOC_Os10g39790	0.549895	NA	NA	2.3791e-28
	GRMZM2G139822_ZmMGT9-Bradi1g12300	0.956028	2.19244	0.436057	8.83054e-07				LOC_Os04g42280-Solyc01g103890	0.558054	NA	NA	4.48454e-41				Aco004963-SsMGT7	0.604802	NA	NA	9.71313e-28
	GRMZM2G139822_ZmMGT9-GRMZM2G420436_GRMZM2G420436_ZmMGT12	0.904074	2.3746	0.380727	2.51919e-08				Bradi5g14760-AT4G28580	0.714619	NA	NA	1.55308e-28				Aco004963-SbMGT7	0.557467	NA	NA	3.11192e-29
	GRMZM2G139822_ZmMGT9-SsMGT9	0.907118	2.34601	0.386664	5.29407e-08				Bradi5g14760-AT3G58970	0.641055	NA	NA	4.07762e-27				Aco004963-GRMZM2G145794_ZmMGT4	0.558487	NA	NA	4.5761e-33
	GRMZM2G139822_ZmMGT9-SbMGT9	1.04035	2.62104	0.396924	4.32059e-07				Bradi5g14760-AMTRs00008p00066060	0.573873	NA	NA	2.04419e-36				AMTRs00065p00139210-AT3G19640	0.290547	2.30271	0.126176	2.99201e-54
	GSVIVG01037798001-AT5G22830	1.20193	2.45527	0.489533	0.000152694				Bradi5g14760-AMTRs00056p00049330	0.581679	NA	NA	1.40729e-23				AMTRs00065p00139210-Solyc01g106900	0.23225	2.74425	0.0846315	2.28871e-72
	GSVIVG01037798001-GSVIVG01031426001	1.14121	NA	NA	3.60129e-09				Bradi5g14760-Aco003501	0.627679	2.44901	0.256299	4.32408e-20				AMTRs00065p00139210-SsMGT8	0.646301	NA	NA	1.19975e-23
	GSVIVG01037798001-Solyc11g066660	1.07319	2.45203	0.437674	8.36789e-06				Bradi5g14760-Aco011781	0.606023	NA	NA	3.87674e-27				AMTRs00065p00139210-SbMGT8	0.68014	NA	NA	4.44269e-21
	GSVIVG01037798001-AMTRs00002p00254720	0.947254	NA	NA	4.90477e-12				Bradi5g14760-GSVIVG01022826001	0.526027	NA	NA	2.12072e-39				AMTRs00065p00139210-GRMZM2G018706_GRMZM2G018706_ZmMGT10	0.632849	NA	NA	4.64402e-23
	GSVIVG01037798001-LOC_Os03g48000	1.17854	NA	NA	4.42e-09				Bradi5g14760-Solyc01g103890	0.55373	NA	NA	9.09626e-57				AMTRs00065p00139210-LOC_Os03g04480	0.731055	3.73105	0.195938	2.00578e-17
	GSVIVG01037798001-Bradi1g12300	1.01606	2.362	0.430167	2.49322e-06				Aco016945-AT4G28580	0.694999	NA	NA	1.47314e-34				AMTRs00065p00139210-Bradi3g32490	0.577267	NA	NA	7.07621e-32
	GSVIVG01037798001-GRMZM2G420436_GRMZM2G420436_ZmMGT12	0.977365	2.21506	0.441236	1.98726e-06				Aco016945-AT3G58970	0.633186	NA	NA	2.62848e-40				AMTRs00065p00139210-LOC_Os10g39790	0.584602	NA	NA	4.91174e-32
	GSVIVG01037798001-SsMGT9	0.985274	2.65401	0.37124	1.86693e-07				Aco016945-AMTRs00008p00066060	0.581598	NA	NA	4.4103e-37				AMTRs00065p00139210-SsMGT7	0.594104	NA	NA	6.43634e-29
	GSVIVG01037798001-SbMGT9	1.00791	2.55449	0.394564	5.48823e-07				Aco016945-AMTRs00056p00049330	0.586453	NA	NA	3.55565e-29				AMTRs00065p00139210-SbMGT7	0.553518	NA	NA	1.41635e-31
A-D	AT5G22830-AT4G28580	1.051	NA	NA	7.73639e-09	2.30398			Aco016945-Aco003501	0.571961	2.07657	0.275435	4.80826e-20				AMTRs00065p00139210-GRMZM2G145794_ZmMGT4	0.562846	4.89941	0.114881	8.95337e-27
	AT5G22830-AT3G58970	0.965641	NA	NA	2.19261e-12				Aco016945-Aco011781	0.549476	2.31296	0.237564	3.34402e-23				AT3G19640-Solyc01g106900	0.276466	NA	NA	4.57102e-68
	AT5G22830-AMTRs00008p00066060	0.960868	NA	NA	8.47763e-16				Aco016945-GSVIVG01022826001	0.473375	NA	NA	1.26377e-53				AT3G19640-SsMGT8	0.656981	NA	NA	3.10753e-25
	AT5G22830-AMTRs00056p00049330	1.01704	2.2036	0.461537	2.34802e-05				Aco016945-Solyc01g103890	0.525286	NA	NA	2.54927e-53				AT3G19640-SbMGT8	0.661577	NA	NA	4.15979e-25
	AT5G22830-Aco003501	1.12059	NA	NA	1.50771e-10				AMTRs00019p00034010 -AT4G28580	0.753171	NA	NA	5.70605e-22				AT3G19640-GRMZM2G018706_GRMZM2G018706_ZmMGT10	0.66846	NA	NA	1.22605e-25
	AT5G22830-Aco011781	0.89963	NA	NA	4.63944e-16				AMTRs00019p00034010 -AT3G58970	0.623006	NA	NA	1.664e-19				AT3G19640-LOC_Os03g04480	0.684258	2.87907	0.237666	8.90947e-18
	AT5G22830-GSVIVG01022826001	0.874347	NA	NA	1.55435e-12				AMTRs00019p00034010 -AMTRs00008p00066060	0.637758	NA	NA	2.16052e-18				AT3G19640-Bradi3g32490	0.582898	NA	NA	1.58339e-28
	AT5G22830-Solyc01g103890	0.941356	3.62619	0.259599	1.09092e-09				AMTRs00019p00034010 -AMTRs00056p00049330	1.12446	NA	NA	8.51552e-09				AT3G19640-LOC_Os10g39790	0.613422	NA	NA	7.56188e-26
	AT5G22830-SsMGT8	0.935256	NA	NA	4.84405e-21				AMTRs00019p00034010 -Aco003501	0.671161	NA	NA	1.17035e-15				AT3G19640-SsMGT7	0.619907	NA	NA	3.6773e-31
	AT5G22830-SbMGT8	0.984475	NA	NA	2.47295e-19				AMTRs00019p00034010 -Aco011781	0.603825	1.9539	0.309035	3.30026e-10				AT3G19640-SbMGT7	0.567873	NA	NA	2.56909e-34
	AT5G22830-GRMZM2G018706_GRMZM2G018706_ZmMGT10	0.913543	NA	NA	3.62291e-23				AMTRs00019p00034010 -GSVIVG01022826001	0.576323	NA	NA	1.52764e-16				AT3G19640-GRMZM2G145794_ZmMGT4	0.591542	NA	NA	1.9447e-35
	AT5G22830-LOC_Os03g04480	0.939254	NA	NA	4.38133e-15				AMTRs00019p00034010 -Solyc01g103890	0.597445	NA	NA	7.41633e-18				Solyc01g106900-SsMGT8	0.698137	NA	NA	1.07197e-21
	AT5G22830-Bradi3g32490	0.995819	NA	NA	5.70925e-20				AMTRs00019p00038520 -AT4G28580	0.707311	NA	NA	9.69871e-30				Solyc01g106900-SbMGT8	0.665352	NA	NA	2.15769e-23
	GSVIVG01031426001-AT4G28580	1.03039	NA	NA	2.29369e-15				AMTRs00019p00038520 -AT3G58970	0.591805	NA	NA	1.50124e-36				Solyc01g106900-GRMZM2G018706_GRMZM2G018706_ZmMGT10	0.693359	NA	NA	3.97905e-25
	GSVIVG01031426001-AT3G58970	0.884302	NA	NA	1.80497e-18				AMTRs00019p00038520 -AMTRs00008p00066060	0.621936	NA	NA	7.80477e-33				Solyc01g106900-LOC_Os03g04480	0.738728	NA	NA	2.2977e-22
	GSVIVG01031426001-AMTRs00008p00066060	0.942365	NA	NA	8.39771e-12				AMTRs00019p00038520 -AMTRs00056p00049330	0.610949	NA	NA	1.31932e-23				Solyc01g106900-Bradi3g32490	0.571037	NA	NA	1.75612e-35
	GSVIVG01031426001-AMTRs00056p00049330	1.01064	1.83893	0.549582	0.000509621				AMTRs00019p00038520 -Aco003501	0.546105	NA	NA	1.37306e-33				Solyc01g106900-LOC_Os10g39790	0.592986	NA	NA	2.15334e-28
	GSVIVG01031426001-Aco003501	0.998638	NA	NA	5.79437e-16				AMTRs00019p00038520 -Aco011781	0.549379	NA	NA	8.35624e-29				Solyc01g106900-SsMGT7	0.613382	NA	NA	3.54984e-31
	GSVIVG01031426001-Aco011781	0.938319	NA	NA	5.29897e-14				AMTRs00019p00038520 -GSVIVG01022826001	0.524575	NA	NA	3.00627e-40				Solyc01g106900-SbMGT7	0.589349	NA	NA	7.3672e-30
	GSVIVG01031426001-GSVIVG01022826001	0.878561	NA	NA	8.30058e-16				AMTRs00019p00038520 -Solyc01g103890	0.526261	NA	NA	3.55727e-33				Solyc01g106900-GRMZM2G145794_ZmMGT4	0.613983	NA	NA	2.54533e-25
	GSVIVG01031426001-Solyc01g103890	0.931001	NA	NA	9.28476e-11				AT1G16010-AT4G28580	0.677382	NA	NA	2.49534e-28				Bradi2g58170-Bradi2g58180	0.0403792	0.13113	0.307933	3.75689e-07
	GSVIVG01031426001-SsMGT8	0.976991	3.32965	0.293421	2.68348e-09				AT1G16010-AT3G58970	0.565672	NA	NA	7.83244e-39				Bradi2g58170-SsMGT10	0.0995895	0.525417	0.189544	1.5722e-19
	GSVIVG01031426001-SbMGT8	0.918167	NA	NA	1.7835e-12				AT1G16010-AMTRs00008p00066060	0.595293	NA	NA	2.85673e-28				Bradi2g58170-LOC_Os01g68040	0.0812122	0.46006	0.176525	6.55804e-29
	GSVIVG01031426001-GRMZM2G018706_GRMZM2G018706_ZmMGT10	0.953083	NA	NA	1.33701e-12				AT1G16010-AMTRs00056p00049330	0.605511	3.75833	0.161112	4.73518e-20				Bradi2g58170-GRMZM2G065971_ZmMGT8	0.089681	0.751515	0.119334	1.93603e-50
	GSVIVG01031426001-LOC_Os03g04480	1.04195	4.18308	0.249087	1.62572e-08				AT1G16010-Aco003501	0.562411	NA	NA	2.00167e-36				Bradi2g58170-GRMZM2G139822_ZmMGT9	0.0927221	0.726044	0.127709	2.86037e-47
	GSVIVG01031426001-Bradi3g32490	0.988772	NA	NA	5.64047e-15				AT1G16010-Aco011781	0.572061	NA	NA	1.11959e-32				Bradi2g58170-GSVIVG01037798001	0.390966	NA	NA	8.57626e-46
	Solyc11g066660-AT4G28580	1.00389	6.7757	0.14816	6.40338e-09				AT1G16010-GSVIVG01022826001	0.490043	NA	NA	3.91764e-38				Bradi2g58170-SsMGT8	0.674892	NA	NA	5.60025e-22
	Solyc11g066660-AT3G58970	0.868849	NA	NA	9.79546e-14				AT1G16010-Solyc01g103890	0.53157	NA	NA	2.31061e-39				Bradi2g58170-SbMGT8	0.670542	NA	NA	2.02355e-20
	Solyc11g066660-AMTRs00008p00066060	0.853003	NA	NA	4.30822e-14				AT1G16010-SsMGT8	0.669181	NA	NA	3.53226e-25				Bradi2g58170-GRMZM2G018706_GRMZM2G018706_ZmMGT10	0.691442	5.63192	0.122772	2.31665e-19
	Solyc11g066660-AMTRs00056p00049330	0.991605	2.38224	0.416249	4.07603e-06				AT1G16010-SbMGT8	0.686019	NA	NA	1.85925e-23				Bradi2g58170-LOC_Os03g04480	0.710113	2.59234	0.273927	1.38311e-15
	Solyc11g066660-Aco003501	0.936849	NA	NA	2.03645e-13				AT1G80900-AT4G28580	0.619497	NA	NA	1.858e-33				Bradi2g58170-Bradi3g32490	0.660612	NA	NA	6.91664e-26
	Solyc11g066660-Aco011781	0.921686	3.15521	0.292116	1.51174e-10				AT1G80900-AT3G58970	0.581141	NA	NA	4.19904e-40				Bradi2g58170-LOC_Os10g39790	0.666179	2.34899	0.283603	4.66079e-17
	Solyc11g066660-GSVIVG01022826001	0.832786	NA	NA	4.89673e-19				AT1G80900-AMTRs00008p00066060	0.61724	NA	NA	2.41214e-26				Bradi2g58170-SsMGT7	0.702328	2.74689	0.255681	4.66719e-17
	Solyc11g066660-Solyc01g103890	0.83556	1.87544	0.445527	1.30537e-07				AT1G80900-AMTRs00056p00049330	0.666779	NA	NA	4.45913e-21				Bradi2g58170-SbMGT7	0.672113	2.26461	0.29679	9.92319e-17
	Solyc11g066660-SsMGT8	0.946154	NA	NA	6.11434e-12				AT1G80900-Aco003501	0.558167	NA	NA	2.68207e-43				Bradi2g58170-GRMZM2G145794_ZmMGT4	0.684555	3.1532	0.217098	6.00688e-19
	Solyc11g066660-SbMGT8	0.923475	3.83794	0.240617	1.56679e-10				AT1G80900-Aco011781	0.587073	NA	NA	1.7695e-36				Bradi2g58180-SsMGT10	0.0907263	0.587718	0.154371	1.57704e-23
	Solyc11g066660-GRMZM2G018706_GRMZM2G018706_ZmMGT10	0.953323	NA	NA	1.01816e-11				AT1G80900-GSVIVG01022826001	0.530083	NA	NA	1.40724e-31				Bradi2g58180-LOC_Os01g68040	0.0818174	0.456194	0.179348	7.92538e-29
	Solyc11g066660-LOC_Os03g04480	1.02949	NA	NA	4.82522e-12				AT1G80900-Solyc01g103890	0.55225	NA	NA	8.8171e-36				Bradi2g58180-GRMZM2G065971_ZmMGT8	0.0927322	0.736057	0.125985	5.29097e-48
	Solyc11g066660-Bradi3g32490	0.939752	NA	NA	5.97347e-17				AT1G80900-SsMGT8	0.663851	NA	NA	7.49244e-33				Bradi2g58180-GRMZM2G139822_ZmMGT9	0.0910341	0.746507	0.121947	8.02139e-50
	AMTRs00002p00254720 -AT4G28580	1.09719	NA	NA	1.91123e-08				AT1G80900-SbMGT8	0.674935	NA	NA	8.11595e-31				Bradi2g58180-GSVIVG01037798001	0.39949	NA	NA	6.86592e-41
	AMTRs00002p00254720 -AT3G58970	0.983587	NA	NA	6.00311e-16				Solyc06g068490-AT4G28580	0.676583	NA	NA	2.92175e-25				Bradi2g58180-SsMGT8	0.700974	NA	NA	2.4655e-19
	AMTRs00002p00254720 -AMTRs00008p00066060	0.949395	NA	NA	1.36063e-14				Solyc06g068490-AT3G58970	0.603661	NA	NA	6.6633e-34				Bradi2g58180-SbMGT8	0.694587	6.07117	0.114407	3.07547e-19
	AMTRs00002p00254720 -AMTRs00056p00049330	1.11502	NA	NA	1.35701e-07				Solyc06g068490-AMTRs00008p00066060	0.62411	NA	NA	2.16493e-26				Bradi2g58180-GRMZM2G018706_GRMZM2G018706_ZmMGT10	0.750583	NA	NA	3.08277e-17
	AMTRs00002p00254720 -Aco003501	1.09705	NA	NA	2.95518e-15				Solyc06g068490-AMTRs00056p00049330	0.572816	NA	NA	2.89018e-22				Bradi2g58180-LOC_Os03g04480	0.686631	2.47666	0.27724	7.94746e-16
	AMTRs00002p00254720 -Aco011781	0.919496	NA	NA	5.85714e-18				Solyc06g068490-Aco003501	0.597202	NA	NA	1.21977e-42				Bradi2g58180-Bradi3g32490	0.629599	NA	NA	1.03205e-27
	AMTRs00002p00254720 -GSVIVG01022826001	0.865893	NA	NA	1.3278e-14				Solyc06g068490-Aco011781	0.60651	NA	NA	4.72706e-32				Bradi2g58180-LOC_Os10g39790	0.645571	NA	NA	3.80765e-23
	AMTRs00002p00254720 -Solyc01g103890	0.946747	2.91948	0.324286	1.04855e-08				Solyc06g068490-GSVIVG01022826001	0.535154	NA	NA	3.3107e-34				Bradi2g58180-SsMGT7	0.694182	2.59848	0.267149	9.04325e-17
	AMTRs00002p00254720 -SsMGT8	1.02396	NA	NA	2.4474e-14				Solyc06g068490-Solyc01g103890	0.542477	2.1239	0.255416	5.58568e-22				Bradi2g58180-SbMGT7	0.646101	2.56466	0.251925	4.58384e-19
	AMTRs00002p00254720 -SbMGT8	1.06294	NA	NA	6.46258e-12				Solyc06g068490-SsMGT8	0.626481	NA	NA	6.44607e-30				Bradi2g58180-GRMZM2G145794_ZmMGT4	0.668517	NA	NA	1.89085e-21
	AMTRs00002p00254720 -GRMZM2G018706_GRMZM2G018706_ZmMGT10	0.97312	NA	NA	3.28295e-11				Solyc06g068490-SbMGT8	0.647779	NA	NA	1.68689e-26				SsMGT10-LOC_Os01g68040	0.0849233	0.588385	0.144333	2.15906e-25
	AMTRs00002p00254720 -LOC_Os03g04480	0.971013	NA	NA	1.00538e-15				GSVIVG01015984001-AT4G28580	0.673683	NA	NA	4.62493e-16				SsMGT10-GRMZM2G065971_ZmMGT8	0.0304457	0.134269	0.226753	1.61587e-06
	AMTRs00002p00254720 -Bradi3g32490	0.946934	NA	NA	1.00411e-17				GSVIVG01015984001-AT3G58970	0.605125	NA	NA	9.04814e-18				SsMGT10-GRMZM2G139822_ZmMGT9	0.0281269	0.161461	0.174202	2.11611e-09
	LOC_Os03g48000-AT4G28580	1.03998	NA	NA	6.01255e-09				GSVIVG01015984001-AMTRs00008p00066060	0.676488	NA	NA	4.25288e-14				SsMGT10-GSVIVG01037798001	0.471619	NA	NA	8.66562e-22
	LOC_Os03g48000-AT3G58970	0.981646	NA	NA	5.06868e-12				GSVIVG01015984001-AMTRs00056p00049330	0.763908	2.90672	0.262807	5.54596e-08				SsMGT10-SsMGT8	0.687907	2.39227	0.287554	1.91507e-10
	LOC_Os03g48000-AMTRs00008p00066060	0.93525	NA	NA	6.7031e-13				GSVIVG01015984001-Aco003501	0.674676	NA	NA	3.5947e-16				SsMGT10-SbMGT8	0.587324	2.08809	0.281273	1.29752e-11
	LOC_Os03g48000-AMTRs00056p00049330	1.08679	1.87956	0.578215	0.001569				GSVIVG01015984001-Aco011781	0.650699	NA	NA	3.0015e-14				SsMGT10-GRMZM2G018706_GRMZM2G018706_ZmMGT10	0.648487	2.93218	0.221162	2.54294e-12
	LOC_Os03g48000-Aco003501	0.96344	2.03762	0.472825	1.32678e-06				GSVIVG01015984001-GSVIVG01022826001	0.604348	NA	NA	9.1643e-21				SsMGT10-LOC_Os03g04480	0.73522	NA	NA	4.20979e-12
	LOC_Os03g48000-Aco011781	0.898582	2.33355	0.385071	4.34562e-09				GSVIVG01015984001-Solyc01g103890	0.614601	2.853	0.215423	2.04616e-12				SsMGT10-Bradi3g32490	0.615309	4.36553	0.140947	1.39997e-14
	LOC_Os03g48000-GSVIVG01022826001	0.927628	NA	NA	5.24532e-10				GSVIVG01015984001-SsMGT8	0.706849	NA	NA	2.63735e-17				SsMGT10-LOC_Os10g39790	0.600905	2.55411	0.23527	3.23873e-13
	LOC_Os03g48000-Solyc01g103890	0.932675	NA	NA	3.76911e-15				GSVIVG01015984001-SbMGT8	0.662726	NA	NA	3.88752e-17				SsMGT10-SsMGT7	0.745356	5.96311	0.124994	7.10486e-12
	LOC_Os03g48000-SsMGT8	0.942976	1.86972	0.50434	4.28998e-06				GSVIVG01015987001-AT4G28580	0.604309	NA	NA	1.06563e-21				SsMGT10-SbMGT7	0.634588	2.56108	0.247781	2.05075e-12
	LOC_Os03g48000-SbMGT8	0.982075	1.71719	0.571908	0.000182868				GSVIVG01015987001-AT3G58970	0.522159	NA	NA	2.16752e-24				SsMGT10-GRMZM2G145794_ZmMGT4	0.604851	2.70596	0.223525	1.99195e-13
	LOC_Os03g48000-GRMZM2G018706_GRMZM2G018706_ZmMGT10	0.904152	1.9204	0.470814	7.18579e-07				GSVIVG01015987001-AMTRs00008p00066060	0.541111	NA	NA	2.8521e-23				LOC_Os01g68040-GRMZM2G065971_ZmMGT8	0.0754484	0.694171	0.108688	1.36862e-51
	LOC_Os03g48000-LOC_Os03g04480	1.08871	NA	NA	3.66722e-08				GSVIVG01015987001-AMTRs00056p00049330	0.54206	2.22284	0.243859	4.73901e-15				LOC_Os01g68040-GRMZM2G139822_ZmMGT9	0.0771335	0.688051	0.112104	5.64183e-50
	LOC_Os03g48000-Bradi3g32490	0.905012	NA	NA	1.52537e-15				GSVIVG01015987001-Aco003501	0.570971	NA	NA	8.86438e-32				LOC_Os01g68040-GSVIVG01037798001	0.360492	3.45273	0.104408	2.07484e-40
	Bradi1g12300-AT4G28580	1.04242	NA	NA	2.70579e-09				GSVIVG01015987001-Aco011781	0.560172	NA	NA	3.09296e-27				LOC_Os01g68040-SsMGT8	0.705425	3.225	0.218737	2.71502e-17
	Bradi1g12300-AT3G58970	0.952952	NA	NA	1.06955e-12				GSVIVG01015987001-GSVIVG01022826001	0.493901	NA	NA	1.902e-32				LOC_Os01g68040-SbMGT8	0.707675	2.54925	0.277601	6.15852e-16
	Bradi1g12300-AMTRs00008p00066060	0.991707	NA	NA	3.92404e-12				GSVIVG01015987001-Solyc01g103890	0.506714	NA	NA	1.33683e-26				LOC_Os01g68040-GRMZM2G018706_GRMZM2G018706_ZmMGT10	0.698032	2.81722	0.247773	5.93499e-17
	Bradi1g12300-AMTRs00056p00049330	1.02794	2.37572	0.432683	2.84364e-05				GSVIVG01015987001-SsMGT8	0.566372	NA	NA	6.4041e-30				LOC_Os01g68040-LOC_Os03g04480	0.720411	3.01488	0.238952	4.43275e-16
	Bradi1g12300-Aco003501	0.963158	NA	NA	3.33255e-14				GSVIVG01015987001-SbMGT8	0.568641	NA	NA	9.87207e-29				LOC_Os01g68040-Bradi3g32490	0.627223	NA	NA	7.37562e-24
	Bradi1g12300-Aco011781	0.931935	NA	NA	2.62698e-12				Aco008214-AT4G28580	0.666685	NA	NA	8.49084e-36				LOC_Os01g68040-LOC_Os10g39790	0.659524	2.42509	0.271959	2.66371e-17
	Bradi1g12300-GSVIVG01022826001	0.939939	NA	NA	2.00176e-13				Aco008214-AT3G58970	0.597138	NA	NA	2.67507e-45				LOC_Os01g68040-SsMGT7	0.683016	2.61241	0.26145	3.11996e-17
	Bradi1g12300-Solyc01g103890	0.886887	NA	NA	1.03535e-18				Aco008214-AMTRs00008p00066060	0.612772	NA	NA	1.52627e-38				LOC_Os01g68040-SbMGT7	0.655869	3.30018	0.198737	1.79791e-20
	Bradi1g12300-SsMGT8	0.996981	2.34299	0.425516	5.51368e-07				Aco008214-AMTRs00056p00049330	0.60799	NA	NA	2.98221e-20				LOC_Os01g68040-GRMZM2G145794_ZmMGT4	0.647593	2.41006	0.268704	9.64593e-18
	Bradi1g12300-SbMGT8	0.987229	2.21832	0.445035	9.02702e-07				Aco008214-Aco003501	0.615196	3.06976	0.200405	4.62018e-22				GRMZM2G065971_ZmMGT8-GRMZM2G139822_ZmMGT9	0.0186226	0.15592	0.119437	2.10245e-16
	Bradi1g12300-GRMZM2G018706_GRMZM2G018706_ZmMGT10	0.93652	1.8665	0.501753	4.00809e-06				Aco008214-Aco011781	0.607546	NA	NA	4.54422e-31				GRMZM2G065971_ZmMGT8-GSVIVG01037798001	0.403718	2.91352	0.138567	9.3594e-36
	Bradi1g12300-LOC_Os03g04480	1.01266	NA	NA	3.82159e-10				Aco008214-GSVIVG01022826001	0.477794	NA	NA	4.72538e-42				GRMZM2G065971_ZmMGT8-SsMGT8	0.738112	2.05064	0.359942	4.3181e-12
	Bradi1g12300-Bradi3g32490	1.05563	NA	NA	1.06439e-09				Aco008214-Solyc01g103890	0.536525	NA	NA	1.86346e-54				GRMZM2G065971_ZmMGT8-SbMGT8	0.763752	2.15891	0.353767	7.8672e-12
	GRMZM2G420436_GRMZM2G420436_ZmMGT12-AT4G28580	1.0618	2.58451	0.410834	1.75143e-06				Aco008214-SsMGT8	0.666488	2.46291	0.27061	3.37617e-17				GRMZM2G065971_ZmMGT8-GRMZM2G018706_GRMZM2G018706_ZmMGT10	0.732012	2.16056	0.338807	5.36312e-13
	GRMZM2G420436_GRMZM2G420436_ZmMGT12-AT3G58970	0.941793	3.13083	0.300813	1.0211e-09				Aco008214-SbMGT8	0.651581	2.09598	0.310872	6.93852e-16				GRMZM2G065971_ZmMGT8-LOC_Os03g04480	0.736521	3.01308	0.244442	2.92674e-15
	GRMZM2G420436_GRMZM2G420436_ZmMGT12-AMTRs00008p00066060	1.01003	3.79163	0.266383	4.72976e-09				LOC_Os06g44150-AT4G28580	0.659718	NA	NA	3.25939e-32				GRMZM2G065971_ZmMGT8-Bradi3g32490	0.605276	2.48056	0.244007	2.83439e-20
	GRMZM2G420436_GRMZM2G420436_ZmMGT12-AMTRs00056p00049330	1.15166	2.5539	0.450941	0.00011505				LOC_Os06g44150-AT3G58970	0.592645	NA	NA	1.90426e-37				GRMZM2G065971_ZmMGT8-LOC_Os10g39790	0.602283	1.82532	0.32996	8.71761e-16
	GRMZM2G420436_GRMZM2G420436_ZmMGT12-Aco003501	1.01124	2.22898	0.453678	2.01109e-06				LOC_Os06g44150-AMTRs00008p00066060	0.562594	NA	NA	1.41653e-39				GRMZM2G065971_ZmMGT8-SsMGT7	0.662968	2.17152	0.305301	1.0452e-15
	GRMZM2G420436_GRMZM2G420436_ZmMGT12-Aco011781	0.984546	2.23565	0.440384	6.23476e-07				LOC_Os06g44150-AMTRs00056p00049330	0.57138	NA	NA	2.84826e-21				GRMZM2G065971_ZmMGT8-SbMGT7	0.635478	2.49389	0.254814	8.1234e-19
	GRMZM2G420436_GRMZM2G420436_ZmMGT12-GSVIVG01022826001	0.9661	NA	NA	1.16925e-09				LOC_Os06g44150-Aco003501	0.599855	2.21789	0.270461	1.26468e-19				GRMZM2G065971_ZmMGT8-GRMZM2G145794_ZmMGT4	0.661618	2.16255	0.305944	4.95079e-16
	GRMZM2G420436_GRMZM2G420436_ZmMGT12-Solyc01g103890	0.910915	3.63173	0.250821	1.34127e-10				LOC_Os06g44150-Aco011781	0.597617	1.92036	0.311201	4.00294e-17				GRMZM2G139822_ZmMGT9-GSVIVG01037798001	0.40213	2.84788	0.141203	1.45752e-35
	GRMZM2G420436_GRMZM2G420436_ZmMGT12-SsMGT8	0.977639	1.98178	0.493314	5.38218e-06				LOC_Os06g44150-GSVIVG01022826001	0.479602	NA	NA	1.86145e-28				GRMZM2G139822_ZmMGT9-SsMGT8	0.695955	2.33641	0.297874	3.86829e-15
	GRMZM2G420436_GRMZM2G420436_ZmMGT12-SbMGT8	0.996479	1.68202	0.59243	0.000341436				LOC_Os06g44150-Solyc01g103890	0.541652	NA	NA	4.10565e-35				GRMZM2G139822_ZmMGT9-SbMGT8	0.721696	2.12058	0.34033	4.20895e-13
	GRMZM2G420436_GRMZM2G420436_ZmMGT12-GRMZM2G018706_GRMZM2G018706_ZmMGT10	0.900421	2.25185	0.399859	1.16049e-08				LOC_Os06g44150-SsMGT8	0.663461	2.77005	0.239512	1.27549e-18				GRMZM2G139822_ZmMGT9-GRMZM2G018706_GRMZM2G018706_ZmMGT10	0.702929	1.93504	0.363264	1.61916e-12
	GRMZM2G420436_GRMZM2G420436_ZmMGT12-LOC_Os03g04480	1.06124	2.40886	0.440555	3.18093e-06				LOC_Os06g44150-SbMGT8	0.680448	1.82663	0.372515	6.60473e-13				GRMZM2G139822_ZmMGT9-LOC_Os03g04480	0.757826	3.28046	0.231012	3.77279e-15
	GRMZM2G420436_GRMZM2G420436_ZmMGT12-Bradi3g32490	0.899702	NA	NA	3.07241e-16				Bradi1g30970-AT4G28580	0.639922	NA	NA	7.5658e-28				GRMZM2G139822_ZmMGT9-Bradi3g32490	0.623375	2.74227	0.227321	2.33842e-20
	SsMGT9-AT4G28580	1.02318	2.11054	0.484794	1.86386e-05				Bradi1g30970-AT3G58970	0.599554	NA	NA	6.18851e-34				GRMZM2G139822_ZmMGT9-LOC_Os10g39790	0.588512	1.74446	0.337361	1.40039e-15
	SsMGT9-AT3G58970	0.98696	NA	NA	2.19031e-10				Bradi1g30970-AMTRs00008p00066060	0.535094	NA	NA	7.58669e-42				GRMZM2G139822_ZmMGT9-SsMGT7	0.646319	2.21712	0.291512	9.29687e-17
	SsMGT9-AMTRs00008p00066060	0.96458	1.76823	0.545507	4.75049e-05				Bradi1g30970-AMTRs00056p00049330	0.61541	NA	NA	5.83269e-25				GRMZM2G139822_ZmMGT9-SbMGT7	0.616931	2.11775	0.291314	1.3226e-17
	SsMGT9-AMTRs00056p00049330	0.973554	1.53202	0.635473	0.00467553				Bradi1g30970-Aco003501	0.585551	2.30157	0.254413	2.11245e-20				GRMZM2G139822_ZmMGT9-GRMZM2G145794_ZmMGT4	0.623035	2.50528	0.248688	2.81977e-19
	SsMGT9-Aco003501	0.904379	2.57747	0.350879	1.60979e-09				Bradi1g30970-Aco011781	0.556433	1.615	0.344541	3.58493e-16				GSVIVG01037798001-SsMGT8	0.626615	NA	NA	9.72515e-26
	SsMGT9-Aco011781	0.884064	2.28047	0.387668	3.49286e-09				Bradi1g30970-GSVIVG01022826001	0.470676	NA	NA	2.48607e-32				GSVIVG01037798001-SbMGT8	0.619795	NA	NA	6.8977e-25
	SsMGT9-GSVIVG01022826001	0.940575	NA	NA	2.89159e-10				Bradi1g30970-Solyc01g103890	0.55389	NA	NA	1.97255e-34				GSVIVG01037798001-GRMZM2G018706_GRMZM2G018706_ZmMGT10	0.62759	NA	NA	1.10555e-22
	SsMGT9-Solyc01g103890	0.882289	2.56981	0.343329	2.04738e-09				Bradi1g30970-SsMGT8	0.630486	1.81556	0.347268	6.48753e-15				GSVIVG01037798001-LOC_Os03g04480	0.633531	NA	NA	1.66787e-25
	SsMGT9-SsMGT8	0.928274	2.05278	0.452203	5.88556e-07				Bradi1g30970-SbMGT8	0.638996	1.64489	0.388474	1.41368e-12				GSVIVG01037798001-Bradi3g32490	0.545009	4.08819	0.133313	2.11802e-24
	SsMGT9-SbMGT8	1.03661	1.57068	0.659978	0.00457062				SsMGT5-AT4G28580	0.694748	NA	NA	1.23817e-26				GSVIVG01037798001-LOC_Os10g39790	0.56981	NA	NA	1.49054e-30
	SsMGT9-GRMZM2G018706_GRMZM2G018706_ZmMGT10	0.895793	1.9891	0.450351	2.80283e-07				SsMGT5-AT3G58970	0.592925	NA	NA	3.84495e-29				GSVIVG01037798001-SsMGT7	0.613018	2.15	0.285125	4.5954e-16
	SsMGT9-LOC_Os03g04480	1.12143	2.27033	0.493949	4.75267e-05				SsMGT5-AMTRs00008p00066060	0.604167	NA	NA	3.25985e-33				GSVIVG01037798001-SbMGT7	0.549857	3.13196	0.175563	5.79285e-23
	SsMGT9-Bradi3g32490	1.00525	NA	NA	7.31629e-12				SsMGT5-AMTRs00056p00049330	0.61725	NA	NA	9.65654e-25				GSVIVG01037798001-GRMZM2G145794_ZmMGT4	0.516738	NA	NA	4.34236e-29
	SbMGT9-AT4G28580	1.01924	2.05456	0.496088	2.06426e-05				SsMGT5-Aco003501	0.656239	1.74094	0.376945	1.85782e-12			C-E	SsMGT2-AT5G09690	0.583161	NA	NA	2.50212e-31	2.26799
	SbMGT9-AT3G58970	0.935687	4.54777	0.205746	8.50405e-11				SsMGT5-Aco011781	0.632704	2.24786	0.28147	3.42381e-17				SsMGT2-AT5G64560	0.628668	NA	NA	9.99748e-28
	SbMGT9-AMTRs00008p00066060	0.950481	2.48622	0.382299	2.00216e-08				SsMGT5-GSVIVG01022826001	0.593596	NA	NA	1.1141e-27				SsMGT2-Aco017400	0.606145	NA	NA	1.0796e-29
	SbMGT9-AMTRs00056p00049330	0.989473	1.72508	0.573582	0.000969337				SsMGT5-Solyc01g103890	0.713896	NA	NA	1.23529e-22				SsMGT2-GSVIVG01018104001	0.54389	NA	NA	4.14109e-42
	SbMGT9-Aco003501	0.942736	1.91414	0.49251	2.62491e-06				SsMGT5-SsMGT8	0.654705	1.93543	0.338274	1.30067e-14				SsMGT2-Solyc03g005390	0.605461	NA	NA	2.32651e-43
	SbMGT9-Aco011781	0.881731	2.37169	0.371774	1.33582e-09				SsMGT5-SbMGT8	0.778489	1.90527	0.408597	1.71006e-10				SsMGT2-Aco004213	0.579078	NA	NA	1.78124e-24
	SbMGT9-GSVIVG01022826001	1.02846	NA	NA	3.71086e-09				SbMGT5-AT4G28580	0.605951	NA	NA	2.65031e-27				SsMGT2-Aco009667	0.580554	NA	NA	9.00298e-31
	SbMGT9-Solyc01g103890	0.894005	3.48594	0.25646	8.14186e-11				SbMGT5-AT3G58970	0.520272	NA	NA	9.52943e-38				SsMGT2-AMTRs00002p00265910	0.586487	NA	NA	7.61483e-39
	SbMGT9-SsMGT8	0.967173	1.89863	0.509405	7.95085e-06				SbMGT5-AMTRs00008p00066060	0.511333	NA	NA	1.79017e-41				SsMGT2-Bradi1g09120	0.595688	2.46178	0.241974	7.94498e-20
	SbMGT9-SbMGT8	0.995424	1.68556	0.590561	0.000331349				SbMGT5-AMTRs00056p00049330	0.506804	NA	NA	1.50967e-29				SsMGT2-LOC_Os03g53110	0.563241	2.32331	0.242431	2.54769e-20
	SbMGT9-GRMZM2G018706_GRMZM2G018706_ZmMGT10	0.912935	1.84589	0.494578	1.56869e-06				SbMGT5-Aco003501	0.523638	5.70036	0.0918604	4.73742e-24				SsMGT2-SbMGT6	0.589162	NA	NA	2.68802e-24
	SbMGT9-LOC_Os03g04480	1.0395	2.05122	0.506771	3.08391e-05				SbMGT5-Aco011781	0.476719	NA	NA	5.74658e-30				SsMGT2-SsMGT6	0.587173	NA	NA	2.72916e-22
	SbMGT9-Bradi3g32490	0.968178	3.42626	0.282576	2.19524e-10				SbMGT5-GSVIVG01022826001	0.473248	NA	NA	5.39052e-31				SsMGT2-GRMZM2G159295_ZmMGT5	0.594244	2.52287	0.235543	4.16742e-20
	AT5G22830-LOC_Os10g39790	0.918338	NA	NA	3.47943e-15				SbMGT5-Solyc01g103890	0.459338	NA	NA	1.64965e-30				SbMGT2-Solyc09g065920	0.539338	NA	NA	2.49731e-39
	AT5G22830-SsMGT7	1.05371	NA	NA	3.55387e-17				SbMGT5-SsMGT8	0.548647	NA	NA	2.41438e-26				SbMGT2-AT5G09690	0.568069	NA	NA	8.07775e-31
	AT5G22830-SbMGT7	1.01509	NA	NA	1.05981e-16				SbMGT5-SbMGT8	0.557323	NA	NA	5.65688e-26				SbMGT2-AT5G64560	0.558666	NA	NA	3.49036e-30
	AT5G22830-GRMZM2G145794_ZmMGT4	0.962443	NA	NA	9.12288e-16				GRMZM2G170326_ZmMGT2-AT4G28580	0.652567	NA	NA	1.81128e-29				SbMGT2-Aco017400	0.61246	NA	NA	2.48466e-25
	AT5G22830-GRMZM2G453832_ZmMGT6	1.05091	NA	NA	6.10974e-13				GRMZM2G170326_ZmMGT2-AT3G58970	0.595819	NA	NA	5.32542e-33				SbMGT2-GSVIVG01018104001	0.552529	NA	NA	1.60623e-32
	GSVIVG01031426001-LOC_Os10g39790	0.915109	NA	NA	2.49513e-17				GRMZM2G170326_ZmMGT2-AMTRs00008p00066060	0.57716	NA	NA	1.29969e-41				SbMGT2-Solyc03g005390	0.564241	NA	NA	1.65023e-44
	GSVIVG01031426001-SsMGT7	1.03098	NA	NA	1.16023e-13				GRMZM2G170326_ZmMGT2-AMTRs00056p00049330	0.549145	NA	NA	1.04263e-27				SbMGT2-Aco004213	0.566401	NA	NA	1.39122e-23
	GSVIVG01031426001-SbMGT7	0.962685	NA	NA	2.74537e-13				GRMZM2G170326_ZmMGT2-Aco003501	0.613105	2.0012	0.306368	1.46701e-17				SbMGT2-Aco009667	0.602774	NA	NA	9.9861e-25
	GSVIVG01031426001-GRMZM2G145794_ZmMGT4	0.958582	NA	NA	4.77538e-15				GRMZM2G170326_ZmMGT2-Aco011781	0.548623	4.29467	0.127745	1.27292e-26				SbMGT2-AMTRs00002p00265910	0.589993	NA	NA	6.78096e-36
	GSVIVG01031426001-GRMZM2G453832_ZmMGT6	0.981941	NA	NA	5.14076e-13				GRMZM2G170326_ZmMGT2-GSVIVG01022826001	0.478859	NA	NA	3.51908e-32				SbMGT2-Bradi1g09120	0.565284	1.82044	0.310521	1.07032e-15
	Solyc11g066660-LOC_Os10g39790	0.953533	NA	NA	9.00513e-12				GRMZM2G170326_ZmMGT2-Solyc01g103890	0.544387	2.74464	0.198345	2.37742e-24				SbMGT2-LOC_Os03g53110	0.580505	2.02479	0.286699	1.1165e-16
	Solyc11g066660-SsMGT7	0.942787	NA	NA	7.05184e-17				GRMZM2G170326_ZmMGT2-SsMGT8	0.624841	2.20212	0.283746	7.98506e-18				SbMGT2-SbMGT6	0.558679	NA	NA	6.92881e-24
	Solyc11g066660-SbMGT7	0.935472	NA	NA	1.49684e-16				GRMZM2G170326_ZmMGT2-SbMGT8	0.643746	1.95009	0.330111	1.5828e-15				SbMGT2-SsMGT6	0.595197	5.15643	0.115428	2.05755e-20
	Solyc11g066660-GRMZM2G145794_ZmMGT4	0.910881	NA	NA	5.16615e-16				GRMZM2G108477_ZmMGT1-AT4G28580	0.653358	NA	NA	3.27718e-32				SbMGT2-GRMZM2G159295_ZmMGT5	0.569218	2.70151	0.210704	1.48861e-20
	Solyc11g066660-GRMZM2G453832_ZmMGT6	0.982819	NA	NA	4.20631e-12				GRMZM2G108477_ZmMGT1-AT3G58970	0.581978	NA	NA	3.53085e-34				Aco003216-Solyc09g065920	0.539705	NA	NA	3.81477e-35
	AMTRs00002p00254720 -LOC_Os10g39790	1.0032	NA	NA	3.8079e-14				GRMZM2G108477_ZmMGT1-AMTRs00008p00066060	0.576011	NA	NA	1.90188e-40				Aco003216-AT5G09690	0.555508	NA	NA	1.19643e-28
	AMTRs00002p00254720 -SsMGT7	1.07185	NA	NA	1.68929e-17				GRMZM2G108477_ZmMGT1-AMTRs00056p00049330	0.564561	NA	NA	2.99204e-27				Aco003216-AT5G64560	0.611454	NA	NA	6.86692e-24
	AMTRs00002p00254720 -SbMGT7	1.01904	NA	NA	4.87598e-13				GRMZM2G108477_ZmMGT1-Aco003501	0.586875	2.12522	0.276148	1.53211e-19				Aco003216-Aco017400	0.520611	2.44096	0.213281	1.72024e-23
	AMTRs00002p00254720 -GRMZM2G145794_ZmMGT4	1.00952	NA	NA	2.35797e-15				GRMZM2G108477_ZmMGT1-Aco011781	0.532644	2.72405	0.195534	5.37629e-25				Aco003216-GSVIVG01018104001	0.530247	4.32092	0.122716	7.72373e-27
	AMTRs00002p00254720 -GRMZM2G453832_ZmMGT6	1.01093	NA	NA	5.26362e-12				GRMZM2G108477_ZmMGT1-GSVIVG01022826001	0.480219	NA	NA	1.74606e-35				Aco003216-Solyc03g005390	0.530637	NA	NA	5.71292e-42
	LOC_Os03g48000-LOC_Os10g39790	0.955383	2.75927	0.346245	2.06735e-09				GRMZM2G108477_ZmMGT1-Solyc01g103890	0.549892	3.8865	0.141488	5.61089e-26				Aco003216-Aco004213	0.585331	3.85021	0.152026	2.60799e-24
	LOC_Os03g48000-SsMGT7	0.981952	2.40805	0.407779	1.30403e-08				GRMZM2G108477_ZmMGT1-SsMGT8	0.620113	2.65651	0.233432	2.96949e-20				Aco003216-Aco009667	0.55522	NA	NA	2.88437e-26
	LOC_Os03g48000-SbMGT7	0.921901	NA	NA	1.61962e-12				GRMZM2G108477_ZmMGT1-SbMGT8	0.644978	1.8537	0.347941	1.95022e-14				Aco003216-AMTRs00002p00265910	0.515178	2.62575	0.196202	3.70671e-25
	LOC_Os03g48000-GRMZM2G145794_ZmMGT4	0.950891	4.67739	0.203295	3.7302e-11				Bradi2g37540-SsMGT8	0.727755	2.07331	0.351011	2.08959e-10				Aco003216-Bradi1g09120	0.520857	1.93932	0.268578	1.74655e-20
	LOC_Os03g48000-GRMZM2G453832_ZmMGT6	0.969567	3.64142	0.266261	1.36503e-10				Bradi2g37540-SbMGT8	0.74426	1.93055	0.385517	1.95499e-09				Aco003216-LOC_Os03g53110	0.530326	1.68829	0.31412	2.42224e-17
	Bradi1g12300-LOC_Os10g39790	0.953785	2.02358	0.471335	9.08262e-07				Bradi2g37540-GRMZM2G018706_GRMZM2G018706_ZmMGT10	0.716136	1.7605	0.406781	8.22242e-09				Aco003216-SbMGT6	0.531984	2.05728	0.258586	6.58121e-21
	Bradi1g12300-SsMGT7	0.986072	2.25352	0.437569	8.06523e-08				Bradi2g37540-LOC_Os03g04480	0.668712	NA	NA	5.25887e-17				Aco003216-SsMGT6	0.566295	1.76145	0.321494	3.02465e-15
	Bradi1g12300-SbMGT7	1.06446	2.43357	0.437406	8.95023e-07				Bradi2g37540-Bradi3g32490	0.570794	2.12232	0.268949	5.14439e-16				Aco003216-GRMZM2G159295_ZmMGT5	0.536332	1.91446	0.280147	3.79447e-19
	Bradi1g12300-GRMZM2G145794_ZmMGT4	0.953469	4.36797	0.218286	2.41222e-11				Bradi2g37540-LOC_Os10g39790	0.6331	NA	NA	1.88885e-19				SbMGT3-Solyc09g065920	0.609329	NA	NA	3.05656e-40
	Bradi1g12300-GRMZM2G453832_ZmMGT6	1.03497	2.67646	0.386692	6.46845e-08				Bradi2g37540-SsMGT7	0.646396	1.78038	0.363066	1.46004e-10				SbMGT3-AT5G09690	0.552555	NA	NA	8.83015e-30
	GRMZM2G420436_GRMZM2G420436_ZmMGT12-LOC_Os10g39790	0.944214	3.74843	0.251896	7.02481e-11				Bradi2g37540-SbMGT7	0.626939	1.99277	0.314607	4.33249e-13				SbMGT3-AT5G64560	0.560532	3.0181	0.185723	1.54188e-23
	GRMZM2G420436_GRMZM2G420436_ZmMGT12-SsMGT7	0.984721	2.23443	0.440704	6.84953e-08				Bradi2g37540-GRMZM2G145794_ZmMGT4	0.644325	1.89535	0.339951	5.76827e-12				SbMGT3-Aco017400	0.576437	3.05342	0.188784	1.66122e-22
	GRMZM2G420436_GRMZM2G420436_ZmMGT12-SbMGT7	1.01502	2.29157	0.442938	3.7658e-07				Bradi2g37540-GRMZM2G453832_ZmMGT6	0.613073	1.95995	0.312801	3.49357e-13				SbMGT3-GSVIVG01018104001	0.553552	NA	NA	1.22099e-28
	GRMZM2G420436_GRMZM2G420436_ZmMGT12-GRMZM2G145794_ZmMGT4	0.998628	2.44901	0.407768	9.57276e-08				Bradi2g37547-SsMGT8	0.703841	2.58216	0.272578	1.65658e-13				SbMGT3-Solyc03g005390	0.576448	NA	NA	4.56565e-32
	GRMZM2G420436_GRMZM2G420436_ZmMGT12-GRMZM2G453832_ZmMGT6	1.01376	2.02152	0.501483	4.76202e-06				Bradi2g37547-SbMGT8	0.72692	2.16523	0.335725	4.16787e-11				SbMGT3-Aco004213	0.560815	2.71219	0.206776	2.10751e-22
	SsMGT9-LOC_Os10g39790	0.964464	3.10386	0.31073	1.06147e-09				Bradi2g37547-GRMZM2G018706_GRMZM2G018706_ZmMGT10	0.697099	2.27626	0.306248	8.94218e-13				SbMGT3-Aco009667	0.58806	NA	NA	4.52094e-24
	SsMGT9-SsMGT7	0.966301	2.39366	0.403693	2.35996e-08				Bradi2g37547-LOC_Os03g04480	0.738093	NA	NA	4.92148e-16				SbMGT3-AMTRs00002p00265910	0.567892	NA	NA	1.10859e-32
	SsMGT9-SbMGT7	0.943157	2.64462	0.356633	2.41743e-09				Bradi2g37547-Bradi3g32490	0.674236	1.76989	0.380947	1.04228e-10				SbMGT3-Bradi1g09120	0.538511	1.71218	0.314518	8.77561e-17
	SsMGT9-GRMZM2G145794_ZmMGT4	0.941904	2.62259	0.359151	5.74147e-09				Bradi2g37547-LOC_Os10g39790	0.675342	1.98972	0.339416	5.83057e-12				SbMGT3-LOC_Os03g53110	0.55221	2.06776	0.267057	2.25808e-19
	SsMGT9-GRMZM2G453832_ZmMGT6	0.966841	2.04009	0.473922	1.42986e-06				Bradi2g37547-SsMGT7	0.671387	1.99783	0.336058	3.90832e-12				SbMGT3-SbMGT6	0.595896	3.16778	0.188112	2.77643e-22
	SbMGT9-LOC_Os10g39790	0.982026	2.45654	0.399759	4.64428e-08				Bradi2g37547-SbMGT7	0.695319	2.42648	0.286555	2.20547e-13				SbMGT3-SsMGT6	0.636243	2.46942	0.257649	1.01483e-16
	SbMGT9-SsMGT7	1.03209	2.31639	0.445559	2.88782e-07				Bradi2g37547-GRMZM2G145794_ZmMGT4	0.663136	2.81009	0.235983	1.02666e-15				SbMGT3-GRMZM2G159295_ZmMGT5	0.59371	2.70652	0.219363	6.71751e-21
	SbMGT9-SbMGT7	0.97206	2.22301	0.437271	1.26627e-07				Bradi2g37547-GRMZM2G453832_ZmMGT6	0.666134	2.12146	0.313998	5.47435e-13				SsMGT3-Solyc09g065920	0.6292	NA	NA	3.05473e-37
	SbMGT9-GRMZM2G145794_ZmMGT4	0.963901	2.26243	0.426046	5.15895e-08				GSVIVG01012222001-SsMGT8	0.636314	NA	NA	3.4482e-19				SsMGT3-AT5G09690	0.551265	NA	NA	1.11288e-30
	SbMGT9-GRMZM2G453832_ZmMGT6	0.958108	1.95094	0.4911	1.32817e-06				GSVIVG01012222001-SbMGT8	0.648117	2.97232	0.218051	1.34059e-16				SsMGT3-AT5G64560	0.574628	NA	NA	1.67482e-27
E-A	AMTRs00002p00265910-GRMZM2G420436_GRMZM2G420436_ZmMGT12	0.938	NA	NA	1.33242e-10	2.16215			GSVIVG01012222001-GRMZM2G018706_GRMZM2G018706_ZmMGT10	0.612827	4.61813	0.1327	4.50477e-19				SsMGT3-Aco017400	0.618124	3.18177	0.194271	2.29361e-20
	AMTRs00002p00265910-SsMGT9	0.892603	NA	NA	3.01614e-11				GSVIVG01012222001-LOC_Os03g04480	0.657527	NA	NA	6.04188e-18				SsMGT3-GSVIVG01018104001	0.598864	NA	NA	2.85877e-27
	AMTRs00002p00265910-SbMGT9	0.93392	NA	NA	1.11451e-10				GSVIVG01012222001-Bradi3g32490	0.547202	NA	NA	3.57942e-29				SsMGT3-Solyc03g005390	0.623855	NA	NA	3.71819e-32
	Bradi1g09120-GRMZM2G420436_GRMZM2G420436_ZmMGT12	0.908983	NA	NA	3.17831e-14				GSVIVG01012222001-LOC_Os10g39790	0.565929	NA	NA	2.6899e-27				SsMGT3-Aco004213	0.563407	3.08284	0.182756	2.16426e-23
	Bradi1g09120-SsMGT9	0.908986	NA	NA	9.27562e-12				GSVIVG01012222001-SsMGT7	0.594383	NA	NA	9.66825e-24				SsMGT3-Aco009667	0.611759	NA	NA	8.90779e-23
	Bradi1g09120-SbMGT9	0.919667	NA	NA	8.44475e-12				GSVIVG01012222001-SbMGT7	0.566284	NA	NA	7.34864e-27				SsMGT3-AMTRs00002p00265910	0.579881	NA	NA	8.51663e-34
	LOC_Os03g53110-GRMZM2G420436_GRMZM2G420436_ZmMGT12	0.966607	NA	NA	1.25247e-12				GSVIVG01012222001-GRMZM2G145794_ZmMGT4	0.555859	NA	NA	2.07623e-27				SsMGT3-Bradi1g09120	0.60728	1.85282	0.327761	1.92937e-15
	LOC_Os03g53110-SsMGT9	0.954798	NA	NA	1.50145e-13				GSVIVG01012222001-GRMZM2G453832_ZmMGT6	0.559563	NA	NA	4.03967e-23				SsMGT3-LOC_Os03g53110	0.596089	2.11119	0.282347	1.97583e-17
	LOC_Os03g53110-SbMGT9	0.933148	NA	NA	1.57382e-14				Solyc05g012220-SsMGT8	0.655073	NA	NA	1.75e-26				SsMGT3-SbMGT6	0.615471	2.8749	0.214085	1.65929e-20
	SbMGT6-GRMZM2G420436_GRMZM2G420436_ZmMGT12	0.94932	NA	NA	4.72905e-12				Solyc05g012220-SbMGT8	0.686958	NA	NA	9.69611e-25				SsMGT3-SsMGT6	0.657546	2.06611	0.318253	5.93315e-14
	SbMGT6-SsMGT9	0.916849	NA	NA	4.07915e-11				Solyc05g012220-GRMZM2G018706_GRMZM2G018706_ZmMGT10	0.701711	NA	NA	1.10777e-22				SsMGT3-GRMZM2G159295_ZmMGT5	0.617916	2.36641	0.26112	2.1312e-18
	SbMGT6-SbMGT9	0.873928	NA	NA	2.03577e-13				Solyc05g012220-LOC_Os03g04480	0.6873	NA	NA	5.48568e-24				SbMGT10-Solyc09g065920	0.559704	NA	NA	4.29274e-29
	SsMGT6-GRMZM2G420436_GRMZM2G420436_ZmMGT12	0.966488	NA	NA	2.64914e-12				Solyc05g012220-Bradi3g32490	0.611478	NA	NA	1.31281e-29				SbMGT10-AT5G09690	0.535646	NA	NA	7.7927e-29
	SsMGT6-SsMGT9	0.94134	NA	NA	1.29321e-09				Solyc05g012220-LOC_Os10g39790	0.610837	NA	NA	3.84493e-25				SbMGT10-AT5G64560	0.576592	2.0917	0.275658	6.72917e-19
	SsMGT6-SbMGT9	0.923646	NA	NA	1.27121e-11				Solyc05g012220-SsMGT7	0.65532	NA	NA	5.19512e-31				SbMGT10-Aco017400	0.569668	1.78722	0.318745	1.75754e-16
	GRMZM2G159295_ZmMGT5-GRMZM2G420436_GRMZM2G420436_ZmMGT12	0.981318	NA	NA	9.60145e-16				Solyc05g012220-SbMGT7	0.618237	NA	NA	3.66714e-31				SbMGT10-GSVIVG01018104001	0.588731	NA	NA	1.55829e-25
	GRMZM2G159295_ZmMGT5-SsMGT9	0.951542	NA	NA	2.8017e-13				Solyc05g012220-GRMZM2G145794_ZmMGT4	0.620007	NA	NA	2.7583e-34				SbMGT10-Solyc03g005390	0.551999	NA	NA	2.05292e-28
	GRMZM2G159295_ZmMGT5-SbMGT9	0.902711	NA	NA	4.09138e-18				Solyc05g012220-GRMZM2G453832_ZmMGT6	0.623201	NA	NA	3.34596e-28				SbMGT10-Aco004213	0.544323	1.70812	0.318667	1.04601e-16
	AMTRs00002p00265910-Bradi1g09120	0.114528	NA	NA	3.03829e-118				AT2G03620-SsMGT8	0.734018	NA	NA	3.00964e-21				SbMGT10-Aco009667	0.564186	2.13082	0.264774	1.4251e-19
	AMTRs00002p00265910-LOC_Os03g53110	0.118928	NA	NA	1.22228e-97				AT2G03620-SbMGT8	0.764862	NA	NA	6.44875e-24				SbMGT10-AMTRs00002p00265910	0.537304	2.78451	0.192961	2.38188e-24
	AMTRs00002p00265910-SbMGT6	0.116252	NA	NA	9.68603e-108				AT2G03620-GRMZM2G018706_GRMZM2G018706_ZmMGT10	0.702808	NA	NA	2.43137e-22				SbMGT10-Bradi1g09120	0.527529	1.45001	0.36381	8.23569e-15
	AMTRs00002p00265910-SsMGT6	0.13266	NA	NA	1.48912e-99				AT2G03620-LOC_Os03g04480	0.680343	NA	NA	2.87685e-25				SbMGT10-LOC_Os03g53110	0.516575	1.45378	0.355333	1.0069e-14
	AMTRs00002p00265910-GRMZM2G159295_ZmMGT5	0.119373	NA	NA	3.44837e-106				AT2G03620-Bradi3g32490	0.606148	NA	NA	1.91919e-30				SbMGT10-SbMGT6	0.513422	1.39247	0.368713	3.50837e-14
	AMTRs00002p00265910-AT5G22830	0.966418	NA	NA	1.43675e-09				AT2G03620-LOC_Os10g39790	0.613145	NA	NA	3.86566e-29				SbMGT10-SsMGT6	0.540884	1.27951	0.422727	1.58305e-10
	AMTRs00002p00265910-GSVIVG01031426001	0.916924	NA	NA	1.9544e-13				AT2G03620-SsMGT7	0.625473	NA	NA	1.32966e-31				SbMGT10-GRMZM2G159295_ZmMGT5	0.534073	1.57126	0.339901	1.18754e-15
	AMTRs00002p00265910-Solyc11g066660	0.974879	NA	NA	1.55079e-11				AT2G03620-SbMGT7	0.627153	NA	NA	1.41778e-35				Aco004963-Solyc09g065920	0.485499	NA	NA	1.07937e-40
	AMTRs00002p00265910-AMTRs00002p00254720	0.977584	3.58809	0.272453	2.7303e-08				AT2G03620-GRMZM2G145794_ZmMGT4	0.609857	NA	NA	6.50998e-35				Aco004963-AT5G09690	0.492777	NA	NA	5.70603e-31
	AMTRs00002p00265910-LOC_Os03g48000	0.934989	NA	NA	2.57887e-12				AT2G03620-GRMZM2G453832_ZmMGT6	0.579807	NA	NA	5.03423e-39				Aco004963-AT5G64560	0.493379	NA	NA	1.18117e-33
	AMTRs00002p00265910-Bradi1g12300	0.892824	NA	NA	4.31504e-11				AMTRs00154p00031530-SsMGT8	0.675452	NA	NA	7.61094e-22				Aco004963-Aco017400	0.493402	NA	NA	2.01372e-31
	Bradi1g09120-LOC_Os03g53110	0.0338249	0.406842	0.0831401	5.59132e-35				AMTRs00154p00031530-SbMGT8	0.666911	NA	NA	1.44781e-20				Aco004963-GSVIVG01018104001	0.497224	NA	NA	6.64943e-33
	Bradi1g09120-SbMGT6	0.0480466	0.565332	0.0849882	1.31534e-43				AMTRs00154p00031530-GRMZM2G018706_GRMZM2G018706_ZmMGT10	0.633839	NA	NA	9.47835e-23				Aco004963-Solyc03g005390	0.52413	NA	NA	1.79114e-34
	Bradi1g09120-SsMGT6	0.0523818	0.562893	0.0930582	9.23491e-39				AMTRs00154p00031530-LOC_Os03g04480	0.685862	NA	NA	1.13316e-22				Aco004963-Aco004213	0.533274	NA	NA	2.85451e-32
	Bradi1g09120-GRMZM2G159295_ZmMGT5	0.0518369	0.568718	0.0911469	6.25544e-43				AMTRs00154p00031530-Bradi3g32490	0.561701	NA	NA	3.76902e-46				Aco004963-Aco009667	0.532343	NA	NA	5.55131e-34
	Bradi1g09120-AT5G22830	0.905161	NA	NA	2.13259e-16				AMTRs00154p00031530-LOC_Os10g39790	0.555717	NA	NA	2.91429e-36				Aco004963-AMTRs00002p00265910	0.518728	2.65891	0.195091	3.72563e-22
	Bradi1g09120-GSVIVG01031426001	0.915931	NA	NA	1.03664e-11				AMTRs00154p00031530-SsMGT7	0.599922	NA	NA	2.91359e-32				Aco004963-Bradi1g09120	0.492038	NA	NA	3.39486e-34
	Bradi1g09120-Solyc11g066660	0.916538	NA	NA	2.67897e-18				AMTRs00154p00031530-SbMGT7	0.554631	NA	NA	6.23699e-38				Aco004963-LOC_Os03g53110	0.490647	NA	NA	7.66837e-31
	Bradi1g09120-AMTRs00002p00254720	0.922424	NA	NA	1.32279e-13				AMTRs00154p00031530-GRMZM2G145794_ZmMGT4	0.543597	NA	NA	4.34817e-43				Aco004963-SbMGT6	0.531028	NA	NA	4.47799e-27
	Bradi1g09120-LOC_Os03g48000	0.925039	2.52244	0.366724	4.62859e-08				AMTRs00154p00031530-GRMZM2G453832_ZmMGT6	0.558906	NA	NA	1.89792e-39				Aco004963-SsMGT6	0.558438	NA	NA	1.32998e-22
	Bradi1g09120-Bradi1g12300	0.92335	3.56828	0.258766	1.85093e-09				SbMGT4-SsMGT8	0.665515	2.27111	0.293035	1.25279e-16				Aco004963-GRMZM2G159295_ZmMGT5	0.529573	NA	NA	1.48101e-28
	LOC_Os03g53110-SbMGT6	0.0382156	0.526879	0.0725321	1.45872e-43				SbMGT4-SbMGT8	0.650627	2.01204	0.323368	1.74147e-15				AMTRs00065p00139210-Solyc09g065920	0.46857	NA	NA	7.13771e-32
	LOC_Os03g53110-SsMGT6	0.0357397	0.524612	0.0681259	7.2294e-42				SbMGT4-GRMZM2G018706_GRMZM2G018706_ZmMGT10	0.724729	2.38705	0.303608	4.20174e-15				AMTRs00065p00139210-AT5G09690	0.516758	NA	NA	2.95373e-30
	LOC_Os03g53110-GRMZM2G159295_ZmMGT5	0.0420043	0.521248	0.080584	4.7632e-42				SbMGT4-LOC_Os03g04480	0.657711	2.12008	0.310229	9.78117e-16				AMTRs00065p00139210-AT5G64560	0.538833	4.27747	0.12597	7.65634e-27
	LOC_Os03g53110-AT5G22830	1.04205	NA	NA	1.64808e-14				SbMGT4-Bradi3g32490	0.5831	1.36472	0.427266	1.17104e-11				AMTRs00065p00139210-Aco017400	0.479514	2.85794	0.167783	2.98652e-27
	LOC_Os03g53110-GSVIVG01031426001	0.963985	NA	NA	1.75574e-10				SbMGT4-LOC_Os10g39790	0.618254	1.43319	0.431384	4.25852e-11				AMTRs00065p00139210-GSVIVG01018104001	0.496959	1.89859	0.261751	1.21557e-21
	LOC_Os03g53110-Solyc11g066660	0.986576	NA	NA	8.75393e-14				SbMGT4-SsMGT7	0.566242	1.60808	0.352123	1.28364e-15				AMTRs00065p00139210-Solyc03g005390	0.524663	2.80172	0.187265	6.43412e-26
	LOC_Os03g53110-AMTRs00002p00254720	0.971925	NA	NA	1.5668e-14				SbMGT4-SbMGT7	0.581387	1.4398	0.403797	6.79758e-13				AMTRs00065p00139210-Aco004213	0.505089	4.88306	0.103437	2.79476e-29
	LOC_Os03g53110-LOC_Os03g48000	0.973291	2.42485	0.401382	4.70348e-07				SbMGT4-GRMZM2G145794_ZmMGT4	0.618362	1.61349	0.383244	1.57701e-13				AMTRs00065p00139210-Aco009667	0.533175	2.42254	0.220089	5.15751e-23
	LOC_Os03g53110-Bradi1g12300	0.968942	NA	NA	1.22922e-12				SbMGT4-GRMZM2G453832_ZmMGT6	0.592821	1.62162	0.365572	1.4807e-14				AMTRs00065p00139210-AMTRs00002p00265910	0.471349	1.78873	0.26351	4.08943e-22
	SbMGT6-SsMGT6	0.0111909	0.0819062	0.13663	2.81963e-07				GRMZM2G064467_ZmMGT3-SsMGT8	0.641605	1.96242	0.326946	1.43999e-15				AMTRs00065p00139210-Bradi1g09120	0.492587	3.95718	0.124479	4.63891e-30
	SbMGT6-GRMZM2G159295_ZmMGT5	0.0190375	0.182846	0.104118	2.47055e-17				GRMZM2G064467_ZmMGT3-SbMGT8	0.666579	1.83668	0.362926	2.92707e-13				AMTRs00065p00139210-LOC_Os03g53110	0.478929	NA	NA	5.75728e-36
	SbMGT6-AT5G22830	0.928854	NA	NA	1.33236e-13				GRMZM2G064467_ZmMGT3-GRMZM2G018706_GRMZM2G018706_ZmMGT10	0.695626	2.06923	0.336177	3.75809e-14				AMTRs00065p00139210-SbMGT6	0.488885	2.603	0.187816	4.69327e-27
	SbMGT6-GSVIVG01031426001	0.893129	NA	NA	5.63604e-17				GRMZM2G064467_ZmMGT3-LOC_Os03g04480	0.685624	1.95933	0.349928	1.20683e-13				AMTRs00065p00139210-SsMGT6	0.502901	NA	NA	1.02141e-28
	SbMGT6-Solyc11g066660	0.91612	NA	NA	1.02582e-14				GRMZM2G064467_ZmMGT3-Bradi3g32490	0.5618	1.24865	0.449925	1.04686e-10				AMTRs00065p00139210-GRMZM2G159295_ZmMGT5	0.469223	2.26799	0.20689	1.86298e-26
	SbMGT6-AMTRs00002p00254720	0.897773	NA	NA	8.10756e-14				GRMZM2G064467_ZmMGT3-LOC_Os10g39790	0.645048	1.43487	0.449552	3.32168e-10				AT3G19640-Solyc09g065920	0.49071	NA	NA	8.69242e-33
	SbMGT6-LOC_Os03g48000	0.891792	NA	NA	1.56022e-11				GRMZM2G064467_ZmMGT3-SsMGT7	0.60398	1.71724	0.351715	6.7649e-15				AT3G19640-AT5G09690	0.520966	NA	NA	6.12684e-36
	SbMGT6-Bradi1g12300	0.888479	NA	NA	5.65377e-16				GRMZM2G064467_ZmMGT3-SbMGT7	0.593497	1.51002	0.393039	4.11653e-13				AT3G19640-AT5G64560	0.500764	NA	NA	6.6008e-37
	SsMGT6-GRMZM2G159295_ZmMGT5	0.0144361	0.16391	0.0880733	7.32768e-16				GRMZM2G064467_ZmMGT3-GRMZM2G145794_ZmMGT4	0.590111	1.62944	0.362156	7.33695e-15				AT3G19640-Aco017400	0.477895	NA	NA	2.43728e-42
	SsMGT6-AT5G22830	0.959504	NA	NA	8.55018e-18				GRMZM2G064467_ZmMGT3-GRMZM2G453832_ZmMGT6	0.604402	1.51338	0.399371	1.13347e-12				AT3G19640-GSVIVG01018104001	0.492218	NA	NA	7.839e-32
	SsMGT6-GSVIVG01031426001	0.969026	NA	NA	1.82698e-13				SsMGT4-SsMGT8	0.708058	1.86726	0.379196	1.17371e-11				AT3G19640-Solyc03g005390	0.507603	NA	NA	2.83165e-41
	SsMGT6-Solyc11g066660	0.965685	NA	NA	1.06804e-11				SsMGT4-SbMGT8	0.696252	2.04829	0.339919	1.27026e-12				AT3G19640-Aco004213	0.54505	NA	NA	2.68926e-34
	SsMGT6-AMTRs00002p00254720	0.96674	NA	NA	5.30158e-10				SsMGT4-GRMZM2G018706_GRMZM2G018706_ZmMGT10	0.707341	2.37411	0.29794	7.33276e-14				AT3G19640-Aco009667	0.541292	NA	NA	1.10849e-30
	SsMGT6-LOC_Os03g48000	0.995488	NA	NA	4.34651e-11				SsMGT4-LOC_Os03g04480	0.669583	2.22724	0.300634	3.18593e-14				AT3G19640-AMTRs00002p00265910	0.521447	NA	NA	1.0766e-34
	SsMGT6-Bradi1g12300	0.926306	NA	NA	2.20666e-11				SsMGT4-Bradi3g32490	0.582139	1.47854	0.393726	6.28224e-12				AT3G19640-Bradi1g09120	0.532687	3.5804	0.148778	2.76247e-26
	GRMZM2G159295_ZmMGT5-AT5G22830	0.971755	NA	NA	1.01764e-14				SsMGT4-LOC_Os10g39790	0.624647	1.64094	0.380664	2.67774e-12				AT3G19640-LOC_Os03g53110	0.508547	NA	NA	1.5221e-33
	GRMZM2G159295_ZmMGT5-GSVIVG01031426001	0.919731	NA	NA	6.19515e-17				SsMGT4-SsMGT7	0.603109	2.09492	0.287891	1.97799e-16				AT3G19640-SbMGT6	0.498406	NA	NA	8.36147e-31
	GRMZM2G159295_ZmMGT5-Solyc11g066660	0.935481	NA	NA	1.13205e-16				SsMGT4-SbMGT7	0.597952	1.83821	0.32529	5.37194e-15				AT3G19640-SsMGT6	0.545017	NA	NA	1.87032e-26
	GRMZM2G159295_ZmMGT5-AMTRs00002p00254720	0.993203	NA	NA	5.28022e-14				SsMGT4-GRMZM2G145794_ZmMGT4	0.57628	1.88353	0.305958	2.44656e-16				AT3G19640-GRMZM2G159295_ZmMGT5	0.509505	NA	NA	3.4802e-34
	GRMZM2G159295_ZmMGT5-LOC_Os03g48000	0.946288	NA	NA	2.81803e-12				SsMGT4-GRMZM2G453832_ZmMGT6	0.597751	1.78979	0.333979	1.00903e-14				Solyc01g106900-Solyc09g065920	0.450429	3.01893	0.149202	5.53117e-30
	GRMZM2G159295_ZmMGT5-Bradi1g12300	0.942191	NA	NA	7.41382e-12				LOC_Os04g42280-SsMGT8	0.645101	2.21865	0.290763	6.5298e-17				Solyc01g106900-AT5G09690	0.495601	NA	NA	1.11286e-35
	Solyc09g065920-AT5G09690	0.221548	3.65905	0.060548	9.65452e-59				LOC_Os04g42280-SbMGT8	0.669234	1.50483	0.444726	9.8965e-10				Solyc01g106900-AT5G64560	0.477456	3.13454	0.152321	6.88887e-30
	Solyc09g065920-AT5G64560	0.244456	2.19768	0.111234	7.75286e-50				LOC_Os04g42280-GRMZM2G018706_GRMZM2G018706_ZmMGT10	0.662502	1.51942	0.436023	1.99128e-10				Solyc01g106900-Aco017400	0.488233	NA	NA	2.03222e-32
	Solyc09g065920-Aco017400	0.240329	NA	NA	2.5161e-61				LOC_Os04g42280-LOC_Os03g04480	0.685903	2.0269	0.338399	1.62219e-13				Solyc01g106900-GSVIVG01018104001	0.457595	3.37203	0.135703	7.75996e-32
	Solyc09g065920-GSVIVG01018104001	0.187952	1.54763	0.121445	1.74505e-49				LOC_Os04g42280-Bradi3g32490	0.549796	1.39659	0.393672	9.78531e-14				Solyc01g106900-Solyc03g005390	0.453608	3.13372	0.144751	2.64228e-32
	Solyc09g065920-Solyc03g005390	0.214895	2.24362	0.0957803	1.50574e-55				LOC_Os04g42280-LOC_Os10g39790	0.594842	1.52999	0.388788	1.76044e-13				Solyc01g106900-Aco004213	0.476503	NA	NA	7.54126e-37
	Solyc09g065920-Aco004213	0.206743	NA	NA	1.42192e-69				LOC_Os04g42280-SsMGT7	0.564765	1.70766	0.330725	2.24129e-16				Solyc01g106900-Aco009667	0.481004	NA	NA	1.0043e-41
	Solyc09g065920-Aco009667	0.196761	2.16719	0.0907908	1.30711e-56				LOC_Os04g42280-SbMGT7	0.557724	1.63504	0.341108	2.04226e-16				Solyc01g106900-AMTRs00002p00265910	0.470999	2.23783	0.210471	1.28611e-26
	Solyc09g065920-GRMZM2G420436_GRMZM2G420436_ZmMGT12	0.960271	3.17341	0.302599	7.70365e-08				LOC_Os04g42280-GRMZM2G145794_ZmMGT4	0.580659	1.91789	0.302759	3.93578e-18				Solyc01g106900-Bradi1g09120	0.466398	NA	NA	1.4013e-41
	Solyc09g065920-SsMGT9	0.928205	NA	NA	6.06555e-11				LOC_Os04g42280-GRMZM2G453832_ZmMGT6	0.598445	1.62828	0.367531	1.33188e-14				Solyc01g106900-LOC_Os03g53110	0.475074	NA	NA	4.64329e-40
	Solyc09g065920-SbMGT9	0.945496	NA	NA	3.39806e-09				Bradi5g14760-SsMGT8	0.640401	2.06478	0.310154	1.25492e-16				Solyc01g106900-SbMGT6	0.458997	NA	NA	3.29754e-38
	AT5G09690-AT5G64560	0.123326	0.81486	0.151346	1.38813e-37				Bradi5g14760-SbMGT8	0.660562	1.89035	0.349438	3.47739e-14				Solyc01g106900-SsMGT6	0.508909	NA	NA	2.2748e-29
	AT5G09690-Aco017400	0.244185	NA	NA	1.65963e-61				Bradi5g14760-GRMZM2G018706_GRMZM2G018706_ZmMGT10	0.683155	2.36698	0.288619	8.4542e-17				Solyc01g106900-GRMZM2G159295_ZmMGT5	0.462274	NA	NA	1.29809e-37
	AT5G09690-GSVIVG01018104001	0.144237	1.48541	0.0971024	1.22842e-59				Bradi5g14760-LOC_Os03g04480	0.67452	2.05862	0.327656	7.07555e-15				Aco011195-Solyc09g065920	0.511253	NA	NA	2.88635e-39
	AT5G09690-Solyc03g005390	0.194631	1.75974	0.110602	3.34631e-55				Bradi5g14760-Bradi3g32490	0.548878	1.49512	0.367114	5.76117e-16				Aco011195-AT5G09690	0.455802	NA	NA	1.92854e-38
	AT5G09690-Aco004213	0.22023	NA	NA	4.76716e-68				Bradi5g14760-LOC_Os10g39790	0.638517	1.68792	0.378287	1.9856e-14				Aco011195-AT5G64560	0.471811	NA	NA	4.27649e-32
	AT5G09690-Aco009667	0.209496	NA	NA	1.81191e-70				Bradi5g14760-SsMGT7	0.70949	1.64312	0.431795	8.62318e-12				Aco011195-Aco017400	0.488566	NA	NA	2.76746e-33
	AT5G09690-GRMZM2G420436_GRMZM2G420436_ZmMGT12	0.927878	NA	NA	7.40839e-13				Bradi5g14760-SbMGT7	0.654528	1.51428	0.432238	8.58524e-12				Aco011195-GSVIVG01018104001	0.489607	NA	NA	7.13221e-37
	AT5G09690-SsMGT9	0.920342	NA	NA	7.05341e-16				Bradi5g14760-GRMZM2G145794_ZmMGT4	0.607793	1.59038	0.382168	1.56101e-14				Aco011195-Solyc03g005390	0.488533	NA	NA	5.75056e-43
	AT5G09690-SbMGT9	0.927293	NA	NA	1.54023e-13				Bradi5g14760-GRMZM2G453832_ZmMGT6	0.620582	1.55511	0.399059	1.65366e-13				Aco011195-Aco004213	0.502345	NA	NA	9.50503e-37
	AT5G64560-Aco017400	0.21447	2.1585	0.0993606	2.82338e-56				Aco016945-SsMGT8	0.587824	2.34165	0.25103	3.28529e-20				Aco011195-Aco009667	0.475089	NA	NA	1.81057e-36
	AT5G64560-GSVIVG01018104001	0.124778	1.62058	0.076996	1.08282e-69				Aco016945-SbMGT8	0.622639	2.42876	0.256361	6.20787e-19				Aco011195-AMTRs00002p00265910	0.483154	NA	NA	2.56799e-36
	AT5G64560-Solyc03g005390	0.174709	1.77078	0.098662	1.96336e-60				Aco016945-GRMZM2G018706_GRMZM2G018706_ZmMGT10	0.636716	1.94704	0.327018	5.27995e-16				Aco011195-Bradi1g09120	0.472416	NA	NA	6.78031e-27
	AT5G64560-Aco004213	0.172872	2.16215	0.0799538	6.08635e-65				Aco016945-LOC_Os03g04480	0.636573	1.81298	0.351119	3.48114e-14				Aco011195-LOC_Os03g53110	0.463428	NA	NA	2.59297e-29
	AT5G64560-Aco009667	0.187633	3.70433	0.0506524	3.46556e-70				Aco016945-Bradi3g32490	0.551376	1.69279	0.32572	9.11246e-18				Aco011195-SbMGT6	0.472119	3.38502	0.139473	4.68783e-26
	AT5G64560-GRMZM2G420436_GRMZM2G420436_ZmMGT12	0.90857	5.09195	0.178432	1.74762e-10				Aco016945-LOC_Os10g39790	0.551414	1.78684	0.308597	7.94511e-19				Aco011195-SsMGT6	0.516507	3.21896	0.160458	5.02499e-21
	AT5G64560-SsMGT9	0.950844	NA	NA	2.16842e-10				Aco016945-SsMGT7	0.543221	1.7167	0.316432	5.58182e-18				Aco011195-GRMZM2G159295_ZmMGT5	0.474153	NA	NA	2.47155e-27
	AT5G64560-SbMGT9	0.938109	NA	NA	2.26656e-10				Aco016945-SbMGT7	0.520952	2.01228	0.258886	6.21518e-23				GSVIVG01022381001-Solyc09g065920	0.5289	2.46461	0.214598	2.26511e-22
	Aco017400-GSVIVG01018104001	0.180045	NA	NA	2.77756e-78				Aco016945-GRMZM2G145794_ZmMGT4	0.52895	1.98686	0.266224	7.0115e-22				GSVIVG01022381001-AT5G09690	0.548571	4.84009	0.113339	1.05649e-25
	Aco017400-Solyc03g005390	0.213062	NA	NA	4.93556e-66				Aco016945-GRMZM2G453832_ZmMGT6	0.52465	1.85014	0.283573	6.92783e-21				GSVIVG01022381001-AT5G64560	0.575353	3.59016	0.160258	5.40374e-24
	Aco017400-Aco004213	0.172999	1.28422	0.134712	3.68508e-46				AMTRs00019p00034010 -SsMGT8	0.694115	NA	NA	5.56747e-12				GSVIVG01022381001-Aco017400	0.604356	2.42744	0.248969	7.0457e-19
	Aco017400-Aco009667	0.180053	1.69977	0.105928	6.85138e-55				AMTRs00019p00034010 -SbMGT8	0.655478	NA	NA	1.3636e-14				GSVIVG01022381001-GSVIVG01018104001	0.57539	2.41005	0.238746	1.98067e-20
	Aco017400-GRMZM2G420436_GRMZM2G420436_ZmMGT12	0.936206	NA	NA	6.62985e-10				AMTRs00019p00034010 -GRMZM2G018706_GRMZM2G018706_ZmMGT10	0.673504	NA	NA	1.08265e-13				GSVIVG01022381001-Solyc03g005390	0.566814	NA	NA	2.21311e-28
	Aco017400-SsMGT9	0.931553	4.00443	0.23263	1.65559e-09				AMTRs00019p00034010 -LOC_Os03g04480	0.871441	3.13099	0.278327	9.54543e-08				GSVIVG01022381001-Aco004213	0.59603	1.718	0.346933	5.37732e-14
	Aco017400-SbMGT9	0.941047	NA	NA	3.55114e-10				AMTRs00019p00034010 -Bradi3g32490	0.61573	NA	NA	1.84845e-22				GSVIVG01022381001-Aco009667	0.62761	1.94688	0.322367	5.97294e-15
	GSVIVG01018104001-Solyc03g005390	0.112983	1.02282	0.110462	1.23556e-51				AMTRs00019p00034010 -LOC_Os10g39790	0.600212	NA	NA	7.75441e-16				GSVIVG01022381001-AMTRs00002p00265910	0.595308	3.36548	0.176886	2.55187e-22
	GSVIVG01018104001-Aco004213	0.116523	1.78757	0.0651855	1.50091e-73				AMTRs00019p00034010 -SsMGT7	0.711094	NA	NA	2.91505e-16				GSVIVG01022381001-Bradi1g09120	0.56007	2.34167	0.239176	7.32463e-21
	GSVIVG01018104001-Aco009667	0.121098	2.67251	0.0453123	2.52037e-83				AMTRs00019p00034010 -SbMGT7	0.580954	NA	NA	1.1222e-15				GSVIVG01022381001-LOC_Os03g53110	0.574794	3.03322	0.189499	2.17435e-22
	GSVIVG01018104001-GRMZM2G420436_GRMZM2G420436_ZmMGT12	0.961161	NA	NA	1.30532e-10				AMTRs00019p00034010 -GRMZM2G145794_ZmMGT4	0.601235	NA	NA	8.20011e-17				GSVIVG01022381001-SbMGT6	0.567082	NA	NA	1.90866e-27
	GSVIVG01018104001-SsMGT9	0.91651	NA	NA	4.26496e-13				AMTRs00019p00034010 -GRMZM2G453832_ZmMGT6	0.632173	NA	NA	2.36496e-13				GSVIVG01022381001-SsMGT6	0.606982	NA	NA	4.80096e-22
	GSVIVG01018104001-SbMGT9	0.927354	NA	NA	1.99162e-12				AMTRs00019p00038520 -SsMGT8	0.653064	2.89481	0.225598	9.98708e-20				GSVIVG01022381001-GRMZM2G159295_ZmMGT5	0.555638	NA	NA	6.30117e-27
	Solyc03g005390-Aco004213	0.152541	NA	NA	3.00467e-90				AMTRs00019p00038520 -SbMGT8	0.652882	2.64025	0.24728	4.03066e-19				AMTRs00017p00187240-Solyc09g065920	0.578926	NA	NA	3.28689e-25
	Solyc03g005390-Aco009667	0.177828	NA	NA	1.04604e-77				AMTRs00019p00038520 -GRMZM2G018706_GRMZM2G018706_ZmMGT10	0.662167	2.6151	0.253209	1.37571e-18				AMTRs00017p00187240-AT5G09690	0.559648	NA	NA	7.34577e-40
	Solyc03g005390-GRMZM2G420436_GRMZM2G420436_ZmMGT12	0.899873	NA	NA	9.31273e-15				AMTRs00019p00038520 -LOC_Os03g04480	0.66099	NA	NA	2.769e-23				AMTRs00017p00187240-AT5G64560	0.601783	NA	NA	2.22127e-25
	Solyc03g005390-SsMGT9	0.856228	NA	NA	5.02801e-17				AMTRs00019p00038520 -Bradi3g32490	0.583727	NA	NA	2.02944e-37				AMTRs00017p00187240-Aco017400	0.589185	NA	NA	1.08171e-31
	Solyc03g005390-SbMGT9	0.893646	NA	NA	5.14757e-15				AMTRs00019p00038520 -LOC_Os10g39790	0.5617	NA	NA	8.88114e-38				AMTRs00017p00187240-GSVIVG01018104001	0.565148	NA	NA	3.56215e-27
	Aco004213-Aco009667	0.0952335	0.730736	0.130325	4.00537e-39				AMTRs00019p00038520 -SsMGT7	0.616803	NA	NA	2.19469e-33				AMTRs00017p00187240-Solyc03g005390	0.581998	NA	NA	2.1384e-35
	Aco004213-GRMZM2G420436_GRMZM2G420436_ZmMGT12	0.940211	2.14995	0.437318	5.39345e-07				AMTRs00019p00038520 -SbMGT7	0.600834	NA	NA	9.78538e-32				AMTRs00017p00187240-Aco004213	0.559143	NA	NA	4.97546e-26
	Aco004213-SsMGT9	0.933152	2.14738	0.434554	5.24872e-07				AMTRs00019p00038520 -GRMZM2G145794_ZmMGT4	0.554102	NA	NA	2.94155e-34				AMTRs00017p00187240-Aco009667	0.639339	NA	NA	1.75762e-26
	Aco004213-SbMGT9	0.901673	2.13433	0.422462	1.13876e-07				AMTRs00019p00038520 -GRMZM2G453832_ZmMGT6	0.552518	NA	NA	5.81461e-33				AMTRs00017p00187240-AMTRs00002p00265910	0.54989	NA	NA	1.78313e-29
	Aco009667-GRMZM2G420436_GRMZM2G420436_ZmMGT12	0.964503	1.78054	0.541691	0.000107187				AT1G16010-GRMZM2G018706_GRMZM2G018706_ZmMGT10	0.675368	NA	NA	1.3307e-21				AMTRs00017p00187240-Bradi1g09120	0.540478	NA	NA	7.40007e-39
	Aco009667-SsMGT9	0.915998	1.83395	0.499468	7.93379e-06				AT1G16010-LOC_Os03g04480	0.640733	NA	NA	1.31881e-28				AMTRs00017p00187240-LOC_Os03g53110	0.523057	NA	NA	6.60365e-37
	Aco009667-SbMGT9	0.920831	1.63538	0.563068	0.000141803				AT1G16010-Bradi3g32490	0.606801	2.92283	0.207607	2.82535e-23				AMTRs00017p00187240-SbMGT6	0.566773	NA	NA	5.94786e-29
	GRMZM2G420436_GRMZM2G420436_ZmMGT12-SsMGT9	0.0361892	0.137196	0.263777	1.53353e-08				AT1G16010-LOC_Os10g39790	0.577673	NA	NA	6.15738e-38				AMTRs00017p00187240-SsMGT6	0.616945	NA	NA	8.71781e-22
	GRMZM2G420436_GRMZM2G420436_ZmMGT12-SbMGT9	0.0445106	0.12522	0.35546	6.62201e-06				AT1G16010-SsMGT7	0.609511	NA	NA	2.58973e-26				AMTRs00017p00187240-GRMZM2G159295_ZmMGT5	0.562731	NA	NA	1.2448e-30
	SsMGT9-SbMGT9	0.0162494	0.0602113	0.269873	8.95304e-05				AT1G16010-SbMGT7	0.589895	NA	NA	3.20351e-31				AMTRs00017p00188570-Solyc09g065920	0.581531	2.28472	0.25453	1.42229e-18
	Solyc09g065920-AT5G22830	0.992526	4.07003	0.243862	4.32966e-08				AT1G16010-GRMZM2G145794_ZmMGT4	0.562888	NA	NA	2.5651e-34				AMTRs00017p00188570-AT5G09690	0.588008	NA	NA	1.18951e-30
	Solyc09g065920-GSVIVG01031426001	0.883427	3.35197	0.263555	1.2106e-09				AT1G16010-GRMZM2G453832_ZmMGT6	0.603492	3.63847	0.165864	6.97479e-25				AMTRs00017p00188570-AT5G64560	0.606643	3.18154	0.190676	3.08599e-21
	Solyc09g065920-Solyc11g066660	0.862937	2.9365	0.293866	1.34305e-09				AT1G80900-GRMZM2G018706_GRMZM2G018706_ZmMGT10	0.701963	NA	NA	1.72807e-29				AMTRs00017p00188570-Aco017400	0.545562	NA	NA	1.65708e-29
	Solyc09g065920-AMTRs00002p00254720	0.87758	3.32697	0.263777	1.29873e-09				AT1G80900-LOC_Os03g04480	0.671818	NA	NA	4.70648e-36				AMTRs00017p00188570-GSVIVG01018104001	0.585291	NA	NA	9.45908e-26
	Solyc09g065920-LOC_Os03g48000	0.946286	NA	NA	2.93317e-12				AT1G80900-Bradi3g32490	0.58812	NA	NA	1.10236e-33				AMTRs00017p00188570-Solyc03g005390	0.566251	NA	NA	2.88203e-26
	Solyc09g065920-Bradi1g12300	0.930936	NA	NA	2.57886e-12				AT1G80900-LOC_Os10g39790	0.619415	NA	NA	2.57655e-42				AMTRs00017p00188570-Aco004213	0.545688	3.52875	0.15464	1.54834e-24
	AT5G09690-AT5G22830	0.921234	NA	NA	4.23872e-11				AT1G80900-SsMGT7	0.6027	NA	NA	6.95532e-37				AMTRs00017p00188570-Aco009667	0.590171	NA	NA	2.05234e-23
	AT5G09690-GSVIVG01031426001	0.967042	NA	NA	9.20531e-16				AT1G80900-SbMGT7	0.610807	NA	NA	7.02508e-36				AMTRs00017p00188570-AMTRs00002p00265910	0.586556	2.70525	0.216822	6.14667e-21
	AT5G09690-Solyc11g066660	0.935716	NA	NA	3.17077e-10				AT1G80900-GRMZM2G145794_ZmMGT4	0.608087	NA	NA	8.09748e-36				AMTRs00017p00188570-Bradi1g09120	0.541495	NA	NA	7.45928e-32
	AT5G09690-AMTRs00002p00254720	1.03613	NA	NA	6.17556e-15				AT1G80900-GRMZM2G453832_ZmMGT6	0.607751	NA	NA	2.46911e-32				AMTRs00017p00188570-LOC_Os03g53110	0.525149	NA	NA	1.84804e-32
	AT5G09690-LOC_Os03g48000	0.94152	2.79607	0.33673	1.96712e-08				Solyc06g068490-GRMZM2G018706_GRMZM2G018706_ZmMGT10	0.646161	NA	NA	4.20308e-29				AMTRs00017p00188570-SbMGT6	0.528873	NA	NA	1.84383e-32
	AT5G09690-Bradi1g12300	0.960187	NA	NA	1.45708e-12				Solyc06g068490-LOC_Os03g04480	0.662664	NA	NA	2.38656e-30				AMTRs00017p00188570-SsMGT6	0.594996	NA	NA	2.19988e-23
	AT5G64560-AT5G22830	0.942513	2.70223	0.34879	3.66804e-08				Solyc06g068490-Bradi3g32490	0.604016	NA	NA	1.49006e-36				AMTRs00017p00188570-GRMZM2G159295_ZmMGT5	0.543441	NA	NA	8.38825e-29
	AT5G64560-GSVIVG01031426001	0.964989	NA	NA	2.0341e-13				Solyc06g068490-LOC_Os10g39790	0.618122	NA	NA	4.69917e-34				AMTRs00017p00189670 -Solyc09g065920	0.563634	2.06601	0.272812	2.13723e-18
	AT5G64560-Solyc11g066660	0.938109	3.93633	0.238321	2.0122e-09				Solyc06g068490-SsMGT7	0.604474	NA	NA	7.67693e-41				AMTRs00017p00189670 -AT5G09690	0.527087	NA	NA	2.94507e-36
	AT5G64560-AMTRs00002p00254720	0.913851	NA	NA	3.74621e-18				Solyc06g068490-SbMGT7	0.588308	NA	NA	3.86218e-40				AMTRs00017p00189670 -AT5G64560	0.53946	3.36658	0.16024	1.53598e-25
	AT5G64560-LOC_Os03g48000	0.896029	3.23453	0.277019	4.07009e-10				Solyc06g068490-GRMZM2G145794_ZmMGT4	0.597281	NA	NA	8.68718e-37				AMTRs00017p00189670 -Aco017400	0.508774	NA	NA	1.88536e-31
	AT5G64560-Bradi1g12300	0.921882	NA	NA	3.22627e-10				Solyc06g068490-GRMZM2G453832_ZmMGT6	0.594173	NA	NA	1.53984e-36				AMTRs00017p00189670 -GSVIVG01018104001	0.535168	NA	NA	1.33399e-27
	Aco017400-AT5G22830	0.955803	NA	NA	4.51208e-11				GSVIVG01015984001-GRMZM2G018706_GRMZM2G018706_ZmMGT10	0.706693	NA	NA	7.31222e-12				AMTRs00017p00189670 -Solyc03g005390	0.529515	2.74172	0.193133	1.06692e-24
	Aco017400-GSVIVG01031426001	0.882324	NA	NA	4.69075e-14				GSVIVG01015984001-LOC_Os03g04480	0.621349	NA	NA	9.3311e-17				AMTRs00017p00189670 -Aco004213	0.570203	NA	NA	6.16415e-26
	Aco017400-Solyc11g066660	0.889089	NA	NA	3.21345e-12				GSVIVG01015984001-Bradi3g32490	0.640235	NA	NA	2.64364e-15				AMTRs00017p00189670 -Aco009667	0.551837	NA	NA	4.17303e-35
	Aco017400-AMTRs00002p00254720	0.91184	NA	NA	9.31008e-11				GSVIVG01015984001-LOC_Os10g39790	0.690432	NA	NA	4.42649e-14				AMTRs00017p00189670 -AMTRs00002p00265910	0.539272	1.87673	0.287346	1.12829e-18
	Aco017400-LOC_Os03g48000	0.971668	NA	NA	2.24556e-10				GSVIVG01015984001-SsMGT7	0.687615	NA	NA	4.09375e-12				AMTRs00017p00189670 -Bradi1g09120	0.525567	NA	NA	1.91502e-35
	Aco017400-Bradi1g12300	0.887789	2.70044	0.328757	3.62341e-09				GSVIVG01015984001-SbMGT7	0.683799	3.69533	0.185044	8.30642e-12				AMTRs00017p00189670 -LOC_Os03g53110	0.502529	NA	NA	3.93196e-36
	GSVIVG01018104001-AT5G22830	0.963276	3.06511	0.314272	4.31758e-08				GSVIVG01015984001-GRMZM2G145794_ZmMGT4	0.685352	3.0247	0.226585	5.47572e-11				AMTRs00017p00189670 -SbMGT6	0.526603	NA	NA	8.64398e-29
	GSVIVG01018104001-GSVIVG01031426001	0.915668	NA	NA	8.28546e-13				GSVIVG01015984001-GRMZM2G453832_ZmMGT6	0.653398	NA	NA	2.24396e-17				AMTRs00017p00189670 -SsMGT6	0.574003	NA	NA	5.09319e-24
	GSVIVG01018104001-Solyc11g066660	0.93662	2.34388	0.399603	2.14066e-07				GSVIVG01015987001-GRMZM2G018706_GRMZM2G018706_ZmMGT10	0.591422	NA	NA	1.11428e-29				AMTRs00017p00189670 -GRMZM2G159295_ZmMGT5	0.520281	NA	NA	3.61846e-29
	GSVIVG01018104001-AMTRs00002p00254720	0.925031	2.77437	0.333421	1.7487e-08				GSVIVG01015987001-LOC_Os03g04480	0.60037	NA	NA	4.24212e-23				LOC_Os01g68040-Solyc01g106900	0.399706	NA	NA	1.02927e-63
	GSVIVG01018104001-LOC_Os03g48000	0.958724	NA	NA	2.38353e-12				GSVIVG01015987001-Bradi3g32490	0.526215	NA	NA	4.0375e-40				LOC_Os01g68040-Solyc09g065920	0.571432	NA	NA	1.01295e-37
	GSVIVG01018104001-Bradi1g12300	0.967151	NA	NA	3.88644e-10				GSVIVG01015987001-LOC_Os10g39790	0.546144	NA	NA	6.56329e-38				LOC_Os01g68040-AT5G09690	0.580238	NA	NA	1.81401e-28
	Solyc03g005390-AT5G22830	0.91284	NA	NA	8.11073e-11				GSVIVG01015987001-SsMGT7	0.553109	NA	NA	5.38656e-31				LOC_Os01g68040-AT5G64560	0.599727	3.59791	0.166688	6.06552e-23
	Solyc03g005390-GSVIVG01031426001	0.860559	NA	NA	2.43254e-15				GSVIVG01015987001-SbMGT7	0.539865	NA	NA	3.84038e-36				LOC_Os01g68040-Aco017400	0.558254	4.2382	0.13172	7.13611e-26
	Solyc03g005390-Solyc11g066660	0.915526	NA	NA	2.41223e-13				GSVIVG01015987001-GRMZM2G145794_ZmMGT4	0.535511	NA	NA	2.16518e-29				LOC_Os01g68040-GSVIVG01018104001	0.575238	3.5043	0.164152	7.23491e-24
	Solyc03g005390-AMTRs00002p00254720	0.905781	2.55684	0.354258	1.69653e-08				GSVIVG01015987001-GRMZM2G453832_ZmMGT6	0.571617	NA	NA	1.9967e-24				LOC_Os01g68040-Solyc03g005390	0.51851	NA	NA	6.98645e-29
	Solyc03g005390-LOC_Os03g48000	0.914708	NA	NA	1.09349e-10				Aco008214-GRMZM2G018706_GRMZM2G018706_ZmMGT10	0.636387	2.14287	0.296978	9.75931e-17				LOC_Os01g68040-Aco004213	0.531655	2.06784	0.257107	5.13528e-21
	Solyc03g005390-Bradi1g12300	0.87781	3.37663	0.259967	9.15252e-11				Aco008214-LOC_Os03g04480	0.658266	1.93007	0.341058	2.42919e-14				LOC_Os01g68040-Aco009667	0.548458	NA	NA	1.6482e-31
	Aco004213-AT5G22830	0.976134	NA	NA	1.10811e-15				Aco008214-Bradi3g32490	0.542367	2.40185	0.225813	3.50525e-24				LOC_Os01g68040-AMTRs00002p00265910	0.559748	NA	NA	1.70055e-29
	Aco004213-GSVIVG01031426001	0.928409	NA	NA	9.66733e-11				Aco008214-LOC_Os10g39790	0.610069	2.58659	0.235858	5.215e-21				LOC_Os01g68040-Bradi1g09120	0.520949	1.7398	0.29943	5.76877e-19
	Aco004213-Solyc11g066660	0.952532	NA	NA	4.08938e-14				Aco008214-SsMGT7	0.567041	2.23819	0.253348	2.21586e-21				LOC_Os01g68040-LOC_Os03g53110	0.503974	2.00948	0.250798	4.97986e-22
	Aco004213-AMTRs00002p00254720	0.986465	3.1018	0.31803	3.5893e-08				Aco008214-SbMGT7	0.572715	2.19541	0.260869	2.43164e-21				LOC_Os01g68040-SbMGT6	0.521565	2.09962	0.248409	3.92105e-22
	Aco004213-LOC_Os03g48000	0.88687	1.98934	0.445811	3.94752e-07				Aco008214-GRMZM2G145794_ZmMGT4	0.580658	2.44683	0.23731	1.59297e-22				LOC_Os01g68040-SsMGT6	0.554573	1.72969	0.320619	8.56151e-16
	Aco004213-Bradi1g12300	0.913652	2.82123	0.323849	1.69128e-09				Aco008214-GRMZM2G453832_ZmMGT6	0.588667	2.75697	0.21352	3.48359e-23				LOC_Os01g68040-GRMZM2G159295_ZmMGT5	0.538668	2.46992	0.218091	6.05377e-23
	Aco009667-AT5G22830	0.912665	NA	NA	3.95724e-17				LOC_Os06g44150-GRMZM2G018706_GRMZM2G018706_ZmMGT10	0.696733	1.89261	0.368133	5.16602e-13				GRMZM2G065971_ZmMGT8-Solyc01g106900	0.418242	NA	NA	7.58927e-55
	Aco009667-GSVIVG01031426001	0.920383	4.05993	0.226699	3.65023e-10				LOC_Os06g44150-LOC_Os03g04480	0.627085	1.46732	0.427369	8.57259e-11				GRMZM2G065971_ZmMGT8-Solyc09g065920	0.541305	NA	NA	1.63536e-32
	Aco009667-Solyc11g066660	0.869663	NA	NA	2.73247e-17				LOC_Os06g44150-Bradi3g32490	0.547346	1.56439	0.349879	1.79874e-16				GRMZM2G065971_ZmMGT8-AT5G09690	0.525522	NA	NA	6.34552e-30
	Aco009667-AMTRs00002p00254720	0.909544	2.57078	0.353801	2.88196e-08				LOC_Os06g44150-LOC_Os10g39790	0.556771	1.51284	0.36803	2.54349e-15				GRMZM2G065971_ZmMGT8-AT5G64560	0.563314	2.31686	0.243137	4.99399e-21
	Aco009667-LOC_Os03g48000	0.922137	4.90967	0.187821	4.76022e-10				LOC_Os06g44150-SsMGT7	0.527508	1.83853	0.286919	1.11618e-20				GRMZM2G065971_ZmMGT8-Aco017400	0.554242	1.74086	0.318372	1.48873e-16
	Aco009667-Bradi1g12300	0.842403	NA	NA	8.99543e-13				LOC_Os06g44150-SbMGT7	0.571498	1.7611	0.324512	6.68431e-18				GRMZM2G065971_ZmMGT8-GSVIVG01018104001	0.575547	NA	NA	5.3695e-27
									LOC_Os06g44150-GRMZM2G145794_ZmMGT4	0.556974	1.72514	0.322856	7.73506e-18				GRMZM2G065971_ZmMGT8-Solyc03g005390	0.545191	2.71676	0.200677	4.94081e-24
									LOC_Os06g44150-GRMZM2G453832_ZmMGT6	0.57392	1.60618	0.35732	2.12848e-15				GRMZM2G065971_ZmMGT8-Aco004213	0.535365	1.86584	0.286929	6.24842e-19
									Bradi1g30970-GRMZM2G018706_GRMZM2G018706_ZmMGT10	0.631231	2.34017	0.269737	1.13902e-18				GRMZM2G065971_ZmMGT8-Aco009667	0.565353	2.15329	0.262554	1.65316e-19
									Bradi1g30970-LOC_Os03g04480	0.598125	1.64318	0.364006	3.78171e-14				GRMZM2G065971_ZmMGT8-AMTRs00002p00265910	0.550283	2.3468	0.234482	1.03387e-21
									Bradi1g30970-Bradi3g32490	0.542279	1.38944	0.390286	1.55941e-13				GRMZM2G065971_ZmMGT8-Bradi1g09120	0.526188	1.66406	0.316206	1.48792e-17
									Bradi1g30970-LOC_Os10g39790	0.538398	1.70315	0.316119	1.85244e-18				GRMZM2G065971_ZmMGT8-LOC_Os03g53110	0.527558	2.12049	0.24879	1.66771e-21
									Bradi1g30970-SsMGT7	0.534438	1.37285	0.389291	6.01284e-14				GRMZM2G065971_ZmMGT8-SbMGT6	0.520424	1.46136	0.356124	7.24214e-15
									Bradi1g30970-SbMGT7	0.543398	1.57015	0.346081	1.5595e-16				GRMZM2G065971_ZmMGT8-SsMGT6	0.551398	1.44303	0.382111	3.06394e-12
									Bradi1g30970-GRMZM2G145794_ZmMGT4	0.54385	1.51599	0.358743	8.28909e-16				GRMZM2G065971_ZmMGT8-GRMZM2G159295_ZmMGT5	0.54774	1.60092	0.342141	2.37627e-15
									Bradi1g30970-GRMZM2G453832_ZmMGT6	0.550598	1.49691	0.367823	4.52008e-15				GRMZM2G139822_ZmMGT9-Solyc01g106900	0.417664	NA	NA	4.01373e-55
									SsMGT5-GRMZM2G018706_GRMZM2G018706_ZmMGT10	0.777009	1.94641	0.3992	5.76336e-11				GRMZM2G139822_ZmMGT9-Solyc09g065920	0.542142	NA	NA	3.11176e-32
									SsMGT5-LOC_Os03g04480	0.737318	2.14047	0.344465	4.91947e-13				GRMZM2G139822_ZmMGT9-AT5G09690	0.514849	NA	NA	4.15114e-32
									SsMGT5-Bradi3g32490	0.621506	1.71124	0.363191	1.95183e-14				GRMZM2G139822_ZmMGT9-AT5G64560	0.569083	2.35488	0.241662	5.21367e-21
									SsMGT5-LOC_Os10g39790	0.610993	1.45016	0.421328	2.40517e-11				GRMZM2G139822_ZmMGT9-Aco017400	0.566237	2.11893	0.267227	3.16272e-19
									SsMGT5-SsMGT7	0.632872	2.51351	0.251789	1.6482e-20				GRMZM2G139822_ZmMGT9-GSVIVG01018104001	0.581089	NA	NA	1.87511e-28
									SsMGT5-SbMGT7	0.639084	2.84272	0.224814	1.03365e-20				GRMZM2G139822_ZmMGT9-Solyc03g005390	0.535165	5.26375	0.10167	6.31899e-27
									SsMGT5-GRMZM2G145794_ZmMGT4	0.586902	2.33013	0.251875	3.55947e-21				GRMZM2G139822_ZmMGT9-Aco004213	0.540696	2.19744	0.246057	1.87644e-21
									SsMGT5-GRMZM2G453832_ZmMGT6	0.65088	2.52681	0.25759	5.73046e-19				GRMZM2G139822_ZmMGT9-Aco009667	0.559021	2.48336	0.225107	2.02347e-21
									GRMZM2G170326_ZmMGT2-GRMZM2G018706_GRMZM2G018706_ZmMGT10	0.646932	2.12172	0.304909	2.56424e-16				GRMZM2G139822_ZmMGT9-AMTRs00002p00265910	0.552525	2.59558	0.212872	1.07481e-22
									GRMZM2G170326_ZmMGT2-LOC_Os03g04480	0.604692	1.53895	0.392924	2.06393e-12				GRMZM2G139822_ZmMGT9-Bradi1g09120	0.531586	1.63042	0.326043	1.07269e-16
									GRMZM2G170326_ZmMGT2-Bradi3g32490	0.581327	1.4465	0.401885	5.21302e-13				GRMZM2G139822_ZmMGT9-LOC_Os03g53110	0.517819	1.90739	0.27148	1.2438e-20
									GRMZM2G170326_ZmMGT2-LOC_Os10g39790	0.559173	1.4972	0.37348	1.36987e-14				GRMZM2G139822_ZmMGT9-SbMGT6	0.523098	1.70864	0.306148	2.73058e-18
									GRMZM2G170326_ZmMGT2-SsMGT7	0.551194	1.55451	0.354576	2.26898e-15				GRMZM2G139822_ZmMGT9-SsMGT6	0.551947	1.53358	0.359908	3.23872e-13
									GRMZM2G170326_ZmMGT2-SbMGT7	0.555851	1.49227	0.372486	1.03795e-14				GRMZM2G139822_ZmMGT9-GRMZM2G159295_ZmMGT5	0.547299	1.79927	0.304178	9.19342e-18
									GRMZM2G170326_ZmMGT2-GRMZM2G145794_ZmMGT4	0.567631	1.5711	0.361295	3.1212e-15				GSVIVG01037798001-Solyc01g106900	0.124032	1.25649	0.0987126	8.00948e-64
									GRMZM2G170326_ZmMGT2-GRMZM2G453832_ZmMGT6	0.598391	1.55602	0.384565	1.9661e-13				GSVIVG01037798001-Solyc09g065920	0.452772	NA	NA	9.27573e-40
									GRMZM2G108477_ZmMGT1-GRMZM2G018706_GRMZM2G018706_ZmMGT10	0.646763	4.94867	0.130694	4.77953e-22				GSVIVG01037798001-AT5G09690	0.468965	NA	NA	5.0884e-35
									GRMZM2G108477_ZmMGT1-LOC_Os03g04480	0.643304	1.93319	0.332768	5.39058e-15				GSVIVG01037798001-AT5G64560	0.440794	NA	NA	2.48363e-38
									GRMZM2G108477_ZmMGT1-Bradi3g32490	0.541937	1.5759	0.34389	1.41306e-16				GSVIVG01037798001-Aco017400	0.493412	NA	NA	1.33282e-32
									GRMZM2G108477_ZmMGT1-LOC_Os10g39790	0.56017	1.741	0.321752	1.37286e-17				GSVIVG01037798001-GSVIVG01018104001	0.429204	NA	NA	1.99842e-33
									GRMZM2G108477_ZmMGT1-SsMGT7	0.556065	1.73936	0.319696	1.63008e-17				GSVIVG01037798001-Solyc03g005390	0.454577	NA	NA	4.08908e-36
									GRMZM2G108477_ZmMGT1-SbMGT7	0.5416	1.93319	0.280159	1.6066e-20				GSVIVG01037798001-Aco004213	0.463753	NA	NA	1.38516e-38
									GRMZM2G108477_ZmMGT1-GRMZM2G145794_ZmMGT4	0.541441	1.49153	0.363009	1.99555e-15				GSVIVG01037798001-Aco009667	0.470722	NA	NA	2.10216e-30
									GRMZM2G108477_ZmMGT1-GRMZM2G453832_ZmMGT6	0.577025	1.63683	0.352526	1.39532e-15				GSVIVG01037798001-AMTRs00002p00265910	0.436905	NA	NA	2.3783e-36
								B-E	AMTRs00154p00031530-Aco009667	0.501828	NA	NA	1.532e-33	2.20187			GSVIVG01037798001-Bradi1g09120	0.420725	NA	NA	4.6574e-42
									AMTRs00154p00031530-AMTRs00002p00265910	0.516906	NA	NA	3.13534e-42				GSVIVG01037798001-LOC_Os03g53110	0.420197	NA	NA	2.13842e-38
									AMTRs00154p00031530-Bradi1g09120	0.479712	NA	NA	3.52114e-38				GSVIVG01037798001-SbMGT6	0.443859	NA	NA	3.43037e-34
									AMTRs00154p00031530-LOC_Os03g53110	0.493244	NA	NA	3.09906e-50				GSVIVG01037798001-SsMGT6	0.481303	NA	NA	9.72235e-26
									AMTRs00154p00031530-SbMGT6	0.443579	NA	NA	9.69352e-46				GSVIVG01037798001-GRMZM2G159295_ZmMGT5	0.437587	NA	NA	3.20598e-35
									AMTRs00154p00031530-SsMGT6	0.531895	NA	NA	5.54724e-35				Solyc01g106900-GSVIVG01018104001	0.457595	3.37203	0.135703	7.75996e-32
									AMTRs00154p00031530-GRMZM2G159295_ZmMGT5	0.44474	NA	NA	1.35972e-51				Solyc01g106900-AMTRs00002p00265910	0.470999	2.23783	0.210471	1.28611e-26
									SbMGT4-Aco009667	0.462016	NA	NA	6.92495e-51				Bradi2g58170-Solyc09g065920	0.532635	NA	NA	1.33837e-34
									SbMGT4-AMTRs00002p00265910	0.446954	NA	NA	2.07515e-65				Bradi2g58170-AT5G09690	0.578164	NA	NA	4.2643e-33
									SbMGT4-Bradi1g09120	0.479854	2.98278	0.160875	2.13595e-28				Bradi2g58170-AT5G64560	0.584449	NA	NA	3.09763e-24
									SbMGT4-LOC_Os03g53110	0.472176	3.14499	0.150136	5.16556e-30				Bradi2g58170-Aco017400	0.547622	1.83888	0.297803	5.58407e-18
									SbMGT4-SbMGT6	0.450894	NA	NA	4.40211e-36				Bradi2g58170-GSVIVG01018104001	0.54652	2.67183	0.204549	1.91903e-23
									SbMGT4-SsMGT6	0.521658	NA	NA	2.19388e-28				Bradi2g58170-Solyc03g005390	0.518983	NA	NA	6.60019e-35
									SbMGT4-GRMZM2G159295_ZmMGT5	0.440454	NA	NA	4.1974e-34				Bradi2g58170-Aco004213	0.538761	2.08026	0.258987	7.18238e-21
									GRMZM2G064467_ZmMGT3-Aco009667	0.476508	NA	NA	2.98538e-40				Bradi2g58170-Aco009667	0.581277	2.51165	0.231433	7.74283e-21
									GRMZM2G064467_ZmMGT3-AMTRs00002p00265910	0.444111	NA	NA	3.3278e-60				Bradi2g58170-AMTRs00002p00265910	0.586093	NA	NA	1.03512e-27
									GRMZM2G064467_ZmMGT3-Bradi1g09120	0.459302	3.64715	0.125935	3.56582e-31				Bradi2g58170-Bradi1g09120	0.524257	1.5509	0.338034	4.66019e-16
									GRMZM2G064467_ZmMGT3-LOC_Os03g53110	0.448855	2.12136	0.211589	1.01335e-26				Bradi2g58170-LOC_Os03g53110	0.517459	1.66008	0.311707	3.77705e-18
									GRMZM2G064467_ZmMGT3-SbMGT6	0.4339	NA	NA	8.08412e-37				Bradi2g58170-SbMGT6	0.52155	1.73953	0.299821	1.03395e-18
									GRMZM2G064467_ZmMGT3-SsMGT6	0.506032	2.74295	0.184485	2.69723e-25				Bradi2g58170-SsMGT6	0.555863	1.51578	0.366717	2.47648e-13
									GRMZM2G064467_ZmMGT3-GRMZM2G159295_ZmMGT5	0.436443	NA	NA	2.86933e-36				Bradi2g58170-GRMZM2G159295_ZmMGT5	0.544344	1.65615	0.328681	3.72959e-16
									SsMGT4-Aco009667	0.52282	NA	NA	6.65703e-41				Bradi2g58180-Solyc09g065920	0.545908	NA	NA	9.01486e-37
									SsMGT4-AMTRs00002p00265910	0.487188	NA	NA	1.34795e-53				Bradi2g58180-AT5G09690	0.572055	NA	NA	3.46763e-29
									SsMGT4-Bradi1g09120	0.529016	4.53821	0.116569	2.11958e-26				Bradi2g58180-AT5G64560	0.577874	3.59189	0.160883	4.6628e-24
									SsMGT4-LOC_Os03g53110	0.522937	2.13335	0.245124	2.93843e-21				Bradi2g58180-Aco017400	0.531523	1.82143	0.291816	6.10356e-18
									SsMGT4-SbMGT6	0.502486	3.58986	0.139974	4.89077e-27				Bradi2g58180-GSVIVG01018104001	0.560134	2.14012	0.26173	4.9561e-20
									SsMGT4-SsMGT6	0.565762	2.13704	0.264741	2.06497e-18				Bradi2g58180-Solyc03g005390	0.513158	3.55601	0.144307	7.95247e-28
									SsMGT4-GRMZM2G159295_ZmMGT5	0.500576	4.55869	0.109807	5.59326e-28				Bradi2g58180-Aco004213	0.541195	2.21063	0.244815	8.2045e-22
									LOC_Os04g42280-Aco009667	0.439605	NA	NA	6.66063e-37				Bradi2g58180-Aco009667	0.592363	2.22728	0.265958	5.21384e-19
									LOC_Os04g42280-AMTRs00002p00265910	0.451012	NA	NA	9.67508e-57				Bradi2g58180-AMTRs00002p00265910	0.571926	NA	NA	1.73768e-25
									LOC_Os04g42280-Bradi1g09120	0.446586	2.96089	0.150828	9.72907e-31				Bradi2g58180-Bradi1g09120	0.487435	1.63862	0.297467	4.96512e-19
									LOC_Os04g42280-LOC_Os03g53110	0.432508	1.7582	0.245995	4.37019e-24				Bradi2g58180-LOC_Os03g53110	0.530764	2.01231	0.263759	5.74656e-21
									LOC_Os04g42280-SbMGT6	0.405101	1.89805	0.21343	2.72934e-27				Bradi2g58180-SbMGT6	0.544341	2.18254	0.249407	2.46108e-21
									LOC_Os04g42280-SsMGT6	0.443107	1.78907	0.247675	5.67556e-22				Bradi2g58180-SsMGT6	0.577856	1.67069	0.345878	3.85376e-14
									LOC_Os04g42280-GRMZM2G159295_ZmMGT5	0.404647	2.26609	0.178566	1.09828e-30				Bradi2g58180-GRMZM2G159295_ZmMGT5	0.558562	2.55133	0.21893	1.9963e-22
									Bradi5g14760-Aco009667	0.487079	NA	NA	1.67721e-45				SsMGT10-Solyc09g065920	0.542971	NA	NA	5.40552e-25
									Bradi5g14760-AMTRs00002p00265910	0.490482	NA	NA	4.14669e-50				SsMGT10-AT5G09690	0.485274	NA	NA	7.34968e-20
									Bradi5g14760-Bradi1g09120	0.485418	2.5641	0.189313	1.91622e-26				SsMGT10-AT5G64560	0.528354	NA	NA	1.68667e-19
									Bradi5g14760-LOC_Os03g53110	0.465412	2.76075	0.168582	2.56656e-29				SsMGT10-Aco017400	0.485336	1.58932	0.305373	4.19539e-12
									Bradi5g14760-SbMGT6	0.458853	2.74083	0.167414	2.55812e-29				SsMGT10-GSVIVG01018104001	0.495163	NA	NA	2.77848e-20
									Bradi5g14760-SsMGT6	0.47226	2.44806	0.192912	8.74815e-25				SsMGT10-Solyc03g005390	0.513607	NA	NA	1.35213e-20
									Bradi5g14760-GRMZM2G159295_ZmMGT5	0.453696	4.41342	0.102799	1.32379e-31				SsMGT10-Aco004213	0.499067	1.56638	0.318612	2.99782e-11
									GRMZM2G108477_ZmMGT1-Aco009667	0.426543	NA	NA	7.04053e-48				SsMGT10-Aco009667	0.475995	1.90838	0.249424	4.44702e-14
									GRMZM2G108477_ZmMGT1-AMTRs00002p00265910	0.42194	NA	NA	1.30172e-45				SsMGT10-AMTRs00002p00265910	0.478707	NA	NA	1.36606e-20
									GRMZM2G108477_ZmMGT1-Bradi1g09120	0.415762	2.73076	0.152251	1.35087e-32				SsMGT10-Bradi1g09120	0.449733	1.51698	0.296466	1.28016e-12
									GRMZM2G108477_ZmMGT1-LOC_Os03g53110	0.406835	2.0576	0.197723	5.89771e-30				SsMGT10-LOC_Os03g53110	0.430546	1.61609	0.266412	5.09934e-14
									GRMZM2G108477_ZmMGT1-SbMGT6	0.415371	3.4468	0.120509	2.72174e-34				SsMGT10-SbMGT6	0.448775	1.85987	0.241295	2.72645e-15
									GRMZM2G108477_ZmMGT1-SsMGT6	0.479019	3.79485	0.126229	1.93834e-28				SsMGT10-SsMGT6	0.467773	1.82733	0.255987	2.41104e-13
									GRMZM2G108477_ZmMGT1-GRMZM2G159295_ZmMGT5	0.405426	4.09978	0.0988897	1.09761e-35				SsMGT10-GRMZM2G159295_ZmMGT5	0.459934	2.12822	0.216112	2.41632e-16
									GSVIVG01015984001-Aco009667	0.57481	NA	NA	3.84238e-23				Bradi2g56210-Solyc09g065920	0.603634	NA	NA	1.07117e-38
									GSVIVG01015984001-AMTRs00002p00265910	0.571294	NA	NA	1.31785e-15				Bradi2g56210-AT5G09690	0.580195	NA	NA	4.37773e-31
									GSVIVG01015984001-Bradi1g09120	0.580424	NA	NA	3.48532e-16				Bradi2g56210-AT5G64560	0.601304	NA	NA	8.87901e-25
									GSVIVG01015984001-LOC_Os03g53110	0.554023	NA	NA	5.70221e-19				Bradi2g56210-Aco017400	0.604282	NA	NA	5.82813e-24
									GSVIVG01015984001-SbMGT6	0.576306	2.4903	0.231421	7.27151e-13				Bradi2g56210-GSVIVG01018104001	0.614315	NA	NA	6.52232e-30
									GSVIVG01015984001-SsMGT6	0.655334	1.62154	0.404144	6.572e-07				Bradi2g56210-Solyc03g005390	0.594519	NA	NA	7.18224e-33
									GSVIVG01015984001-GRMZM2G159295_ZmMGT5	0.567557	3.09551	0.183348	3.86247e-14				Bradi2g56210-Aco004213	0.594818	2.14456	0.277361	9.99117e-18
									GSVIVG01015987001-Aco009667	0.476173	NA	NA	4.37251e-41				Bradi2g56210-Aco009667	0.603423	2.68129	0.22505	9.37977e-20
									GSVIVG01015987001-AMTRs00002p00265910	0.437342	NA	NA	7.03311e-37				Bradi2g56210-AMTRs00002p00265910	0.599668	NA	NA	7.51583e-33
									GSVIVG01015987001-Bradi1g09120	0.435137	NA	NA	4.16563e-40				Bradi2g56210-Bradi1g09120	0.579335	2.02407	0.286223	8.31559e-18
									GSVIVG01015987001-LOC_Os03g53110	0.421486	NA	NA	1.95181e-36				Bradi2g56210-LOC_Os03g53110	0.589356	1.63763	0.359883	1.20539e-13
									GSVIVG01015987001-SbMGT6	0.433331	NA	NA	2.36899e-36				Bradi2g56210-SbMGT6	0.570393	2.76527	0.20627	2.35199e-22
									GSVIVG01015987001-SsMGT6	0.461269	NA	NA	4.15165e-31				Bradi2g56210-SsMGT6	0.58833	2.29618	0.256222	1.56141e-17
									GSVIVG01015987001-GRMZM2G159295_ZmMGT5	0.437918	NA	NA	1.9137e-35				Bradi2g56210-GRMZM2G159295_ZmMGT5	0.594328	2.75006	0.216115	1.04962e-20
									Aco008214-Aco009667	0.454233	NA	NA	1.50127e-41				LOC_Os01g64890-Solyc09g065920	0.585998	NA	NA	1.51561e-41
									Aco008214-AMTRs00002p00265910	0.455612	NA	NA	2.31126e-53				LOC_Os01g64890-AT5G09690	0.5615	NA	NA	9.50174e-27
									Aco008214-Bradi1g09120	0.406264	3.55655	0.11423	3.77052e-36				LOC_Os01g64890-AT5G64560	0.553813	NA	NA	3.75874e-28
									Aco008214-LOC_Os03g53110	0.403951	4.3189	0.093531	1.23683e-37				LOC_Os01g64890-Aco017400	0.584186	2.50892	0.232844	2.07154e-20
									Aco008214-SbMGT6	0.397957	NA	NA	7.47916e-43				LOC_Os01g64890-GSVIVG01018104001	0.585366	NA	NA	2.1969e-34
									Aco008214-SsMGT6	0.405946	NA	NA	8.19722e-39				LOC_Os01g64890-Solyc03g005390	0.594603	NA	NA	1.57493e-33
									Aco008214-GRMZM2G159295_ZmMGT5	0.396821	NA	NA	3.27229e-48				LOC_Os01g64890-Aco004213	0.541184	1.99652	0.271064	1.66387e-19
									LOC_Os06g44150-Aco009667	0.411787	NA	NA	4.3669e-59				LOC_Os01g64890-Aco009667	0.566566	NA	NA	2.0792e-26
									LOC_Os06g44150-AMTRs00002p00265910	0.4519	NA	NA	4.77355e-51				LOC_Os01g64890-AMTRs00002p00265910	0.545941	NA	NA	1.80151e-35
									LOC_Os06g44150-Bradi1g09120	0.399567	3.67224	0.108807	6.16545e-36				LOC_Os01g64890-Bradi1g09120	0.562917	2.07485	0.271305	2.7833e-19
									LOC_Os06g44150-LOC_Os03g53110	0.389177	NA	NA	1.92491e-39				LOC_Os01g64890-LOC_Os03g53110	0.55047	1.91106	0.288044	2.32133e-18
									LOC_Os06g44150-SbMGT6	0.377304	NA	NA	5.73416e-46				LOC_Os01g64890-SbMGT6	0.568583	2.93129	0.19397	5.09015e-23
									LOC_Os06g44150-SsMGT6	0.437731	NA	NA	1.09307e-39				LOC_Os01g64890-SsMGT6	0.540222	2.46158	0.219462	7.62129e-21
									LOC_Os06g44150-GRMZM2G159295_ZmMGT5	0.380844	NA	NA	1.51813e-42				LOC_Os01g64890-GRMZM2G159295_ZmMGT5	0.527444	2.63177	0.200414	6.72866e-24
									Bradi1g30970-Aco009667	0.419958	NA	NA	1.41043e-47				Aco017696-Solyc09g065920	0.51421	NA	NA	1.61334e-46
									Bradi1g30970-AMTRs00002p00265910	0.426046	NA	NA	5.82902e-52				Aco017696-AT5G09690	0.495604	NA	NA	6.02779e-35
									Bradi1g30970-Bradi1g09120	0.419802	NA	NA	1.212e-37				Aco017696-AT5G64560	0.544764	NA	NA	2.74001e-28
									Bradi1g30970-LOC_Os03g53110	0.402177	NA	NA	2.14706e-39				Aco017696-Aco017400	0.502871	1.80092	0.27923	1.45718e-19
									Bradi1g30970-SbMGT6	0.384604	NA	NA	1.88537e-44				Aco017696-GSVIVG01018104001	0.515614	NA	NA	3.96868e-32
									Bradi1g30970-SsMGT6	0.433477	NA	NA	8.39617e-37				Aco017696-Solyc03g005390	0.493869	NA	NA	4.03947e-37
									Bradi1g30970-GRMZM2G159295_ZmMGT5	0.377119	NA	NA	3.34179e-45				Aco017696-Aco004213	0.519185	2.53234	0.205022	2.46047e-25
									SsMGT5-Aco009667	0.452646	NA	NA	4.26263e-40				Aco017696-Aco009667	0.520531	3.60694	0.144314	5.03361e-27
									SsMGT5-AMTRs00002p00265910	0.576311	NA	NA	4.3568e-36				Aco017696-AMTRs00002p00265910	0.522147	NA	NA	3.21508e-35
									SsMGT5-Bradi1g09120	0.575106	NA	NA	2.47522e-27				Aco017696-Bradi1g09120	0.511732	2.27361	0.225074	1.1461e-23
									SsMGT5-LOC_Os03g53110	0.437671	2.17566	0.201167	2.32622e-25				Aco017696-LOC_Os03g53110	0.479393	NA	NA	3.63831e-32
									SsMGT5-SbMGT6	0.428085	NA	NA	1.78007e-32				Aco017696-SbMGT6	0.467274	5.10704	0.0914961	4.74939e-32
									SsMGT5-SsMGT6	0.456159	NA	NA	8.60079e-29				Aco017696-SsMGT6	0.552918	2.67071	0.20703	2.04259e-21
									SsMGT5-GRMZM2G159295_ZmMGT5	0.430752	3.79627	0.113467	7.10463e-30				Aco017696-GRMZM2G159295_ZmMGT5	0.489622	3.28312	0.149133	8.66601e-29
									GRMZM2G170326_ZmMGT2-Aco009667	0.429841	NA	NA	7.45285e-44
									GRMZM2G170326_ZmMGT2-AMTRs00002p00265910	0.437557	NA	NA	6.79514e-42
									GRMZM2G170326_ZmMGT2-Bradi1g09120	0.416522	2.37028	0.175727	8.72679e-31
									GRMZM2G170326_ZmMGT2-LOC_Os03g53110	0.402296	1.9212	0.209399	7.6358e-29
									GRMZM2G170326_ZmMGT2-SbMGT6	0.390522	NA	NA	1.22842e-42
									GRMZM2G170326_ZmMGT2-SsMGT6	0.455599	NA	NA	4.08575e-32
									GRMZM2G170326_ZmMGT2-GRMZM2G159295_ZmMGT5	0.386882	NA	NA	1.32753e-38
									Bradi2g37540-Solyc09g065920	0.590168	NA	NA	1.16757e-37
									Bradi2g37540-AT5G09690	0.579671	NA	NA	3.42966e-27
									Bradi2g37540-AT5G64560	0.555558	3.35997	0.165346	1.18545e-20
									Bradi2g37540-Aco017400	0.563254	NA	NA	9.57389e-22
									Bradi2g37540-GSVIVG01018104001	0.541123	NA	NA	2.02028e-33
									Bradi2g37540-Solyc03g005390	0.567598	NA	NA	3.40686e-34
									Bradi2g37540-Aco004213	0.576451	NA	NA	5.84485e-24
									Bradi2g37547-Solyc09g065920	0.662031	NA	NA	9.08585e-37
									Bradi2g37547-AT5G09690	0.692516	NA	NA	1.4533e-20
									Bradi2g37547-AT5G64560	0.643048	NA	NA	2.39291e-25
									Bradi2g37547-Aco017400	0.652075	NA	NA	9.0929e-20
									Bradi2g37547-GSVIVG01018104001	0.638274	NA	NA	2.12283e-25
									Bradi2g37547-Solyc03g005390	0.676922	NA	NA	9.4838e-28
									Bradi2g37547-Aco004213	0.705388	NA	NA	3.60202e-18
									GSVIVG01012222001-Solyc09g065920	0.454746	2.12321	0.214178	1.48491e-22
									GSVIVG01012222001-AT5G09690	0.478591	NA	NA	2.796e-35
									GSVIVG01012222001-AT5G64560	0.465516	NA	NA	3.88502e-30
									GSVIVG01012222001-Aco017400	0.482615	NA	NA	1.90696e-31
									GSVIVG01012222001-GSVIVG01018104001	0.444424	2.88887	0.15384	1.7925e-26
									GSVIVG01012222001-Solyc03g005390	0.467659	NA	NA	6.65615e-30
									GSVIVG01012222001-Aco004213	0.503611	NA	NA	4.54275e-37
									Solyc05g012220-Solyc09g065920	0.502843	2.131	0.235966	4.20816e-21
									Solyc05g012220-AT5G09690	0.520767	3.33778	0.156022	7.90741e-26
									Solyc05g012220-AT5G64560	0.546994	2.83183	0.193159	7.96311e-23
									Solyc05g012220-Aco017400	0.553989	NA	NA	1.30072e-25
									Solyc05g012220-GSVIVG01018104001	0.520732	1.8856	0.276163	6.78519e-19
									Solyc05g012220-Solyc03g005390	0.546692	NA	NA	3.03923e-26
									Solyc05g012220-Aco004213	0.554732	NA	NA	1.33649e-27
									AT2G03620-Solyc09g065920	0.564333	NA	NA	1.60227e-29
									AT2G03620-AT5G09690	0.586368	NA	NA	4.48387e-27
									AT2G03620-AT5G64560	0.558348	NA	NA	1.09851e-27
									AT2G03620-Aco017400	0.577492	NA	NA	1.39446e-28
									AT2G03620-GSVIVG01018104001	0.49383	2.33401	0.21158	1.1863e-23
									AT2G03620-Solyc03g005390	0.544354	NA	NA	4.74039e-29
									AT2G03620-Aco004213	0.597397	NA	NA	1.59572e-42
									Aco016945-Solyc09g065920	0.476419	NA	NA	1.20596e-56
									Aco016945-AT5G09690	0.501114	NA	NA	3.61203e-43
									Aco016945-AT5G64560	0.477585	NA	NA	5.32149e-46
									Aco016945-Aco017400	0.473157	NA	NA	6.85452e-32
									Aco016945-GSVIVG01018104001	0.470601	NA	NA	1.84688e-44
									Aco016945-Solyc03g005390	0.512122	NA	NA	1.74004e-41
									Aco016945-Aco004213	0.545843	NA	NA	5.4971e-29
									AMTRs00019p00034010 -Solyc09g065920	0.540177	2.10723	0.256344	6.5517e-13
									AMTRs00019p00034010 -AT5G09690	0.521432	NA	NA	1.33643e-18
									AMTRs00019p00034010 -AT5G64560	0.564035	2.35134	0.239878	7.64404e-13
									AMTRs00019p00034010 -Aco017400	0.627219	NA	NA	3.15282e-14
									AMTRs00019p00034010 -GSVIVG01018104001	0.511855	2.51665	0.203387	2.23838e-15
									AMTRs00019p00034010 -Solyc03g005390	0.584108	NA	NA	1.1205e-17
									AMTRs00019p00034010 -Aco004213	0.539546	2.17301	0.248295	1.20307e-12
									AMTRs00019p00038520 -Solyc09g065920	0.461442	3.97961	0.115952	7.25364e-31
									AMTRs00019p00038520 -AT5G09690	0.48234	NA	NA	1.92043e-37
									AMTRs00019p00038520 -AT5G64560	0.485342	NA	NA	9.33627e-34
									AMTRs00019p00038520 -Aco017400	0.509667	NA	NA	1.5736e-40
									AMTRs00019p00038520 -GSVIVG01018104001	0.455351	NA	NA	1.5374e-35
									AMTRs00019p00038520 -Solyc03g005390	0.503904	NA	NA	1.67531e-38
									AMTRs00019p00038520 -Aco004213	0.490065	NA	NA	5.73471e-36
									AT1G16010-Solyc09g065920	0.45287	NA	NA	5.86405e-46
									AT1G16010-AT5G09690	0.523597	NA	NA	1.22558e-31
									AT1G16010-AT5G64560	0.478168	3.46753	0.137899	2.34524e-30
									AT1G16010-Aco017400	0.518663	NA	NA	1.77977e-31
									AT1G16010-GSVIVG01018104001	0.470906	NA	NA	9.39453e-39
									AT1G16010-Solyc03g005390	0.47858	NA	NA	1.73312e-45
									AT1G16010-Aco004213	0.51467	NA	NA	3.25026e-46
									AT1G80900-Solyc09g065920	0.462844	NA	NA	9.50592e-44
									AT1G80900-AT5G09690	0.521731	3.26348	0.159869	2.67641e-27
									AT1G80900-AT5G64560	0.487819	NA	NA	1.48563e-33
									AT1G80900-Aco017400	0.527361	NA	NA	5.19307e-31
									AT1G80900-GSVIVG01018104001	0.474143	NA	NA	7.73465e-37
									AT1G80900-Solyc03g005390	0.477196	NA	NA	1.60588e-42
									AT1G80900-Aco004213	0.576775	NA	NA	3.84829e-33
									Solyc06g068490-Solyc09g065920	0.455078	NA	NA	1.24122e-47
									Solyc06g068490-AT5G09690	0.485196	NA	NA	8.21101e-37
									Solyc06g068490-AT5G64560	0.479067	NA	NA	6.76689e-34
									Solyc06g068490-Aco017400	0.531534	NA	NA	2.52658e-34
									Solyc06g068490-GSVIVG01018104001	0.457528	3.32998	0.137397	1.08983e-31
									Solyc06g068490-Solyc03g005390	0.470873	NA	NA	2.51392e-36
									Solyc06g068490-Aco004213	0.513643	NA	NA	1.74615e-43
									SbMGT5-Solyc09g065920	0.392307	NA	NA	3.85404e-47
									SbMGT5-AT5G09690	0.419542	NA	NA	2.66614e-46
									SbMGT5-AT5G64560	0.405628	NA	NA	1.67272e-39
									SbMGT5-Aco017400	0.455451	NA	NA	4.02361e-33
									SbMGT5-GSVIVG01018104001	0.387584	NA	NA	5.0733e-43
									SbMGT5-Solyc03g005390	0.400449	NA	NA	2.83703e-46
									SbMGT5-Aco004213	0.394251	NA	NA	4.73978e-42
									AMTRs00154p00031530-SbMGT4	0.356247	NA	NA	3.50524e-75
									AMTRs00154p00031530-GRMZM2G064467_ZmMGT3	0.353483	NA	NA	4.19073e-71
									AMTRs00154p00031530-SsMGT4	0.341944	NA	NA	3.06255e-71
									AMTRs00154p00031530-LOC_Os04g42280	0.345824	NA	NA	8.24306e-81
									AMTRs00154p00031530-Bradi5g14760	0.35928	NA	NA	6.23554e-85
									AMTRs00154p00031530-GRMZM2G108477_ZmMGT1	0.29533	NA	NA	1.79248e-78
									AMTRs00154p00031530-Solyc09g065920	0.453521	NA	NA	5.42403e-35
									AMTRs00154p00031530-AT5G09690	0.507646	NA	NA	1.01667e-50
									AMTRs00154p00031530-AT5G64560	0.525864	NA	NA	2.27664e-37
									AMTRs00154p00031530-Aco017400	0.521428	NA	NA	6.49309e-33
									AMTRs00154p00031530-GSVIVG01018104001	0.474028	NA	NA	9.47983e-38
									AMTRs00154p00031530-Solyc03g005390	0.488615	NA	NA	2.40743e-32
									AMTRs00154p00031530-Aco004213	0.546137	NA	NA	4.90053e-39
									SbMGT4-GRMZM2G064467_ZmMGT3	0.0123181	0.137753	0.0894219	2.71143e-17
									SbMGT4-SsMGT4	0.0493123	0.148682	0.331663	2.76815e-06
									SbMGT4-LOC_Os04g42280	0.0702407	0.566837	0.123917	5.1196e-41
									SbMGT4-Bradi5g14760	0.0712437	0.478424	0.148913	1.56469e-33
									SbMGT4-GRMZM2G108477_ZmMGT1	0.242123	1.17	0.206942	7.6419e-36
									SbMGT4-Solyc09g065920	0.446653	NA	NA	4.4643e-68
									SbMGT4-AT5G09690	0.530932	NA	NA	3.51695e-41
									SbMGT4-AT5G64560	0.491681	NA	NA	1.00578e-40
									SbMGT4-Aco017400	0.497099	NA	NA	5.27424e-31
									SbMGT4-GSVIVG01018104001	0.463604	NA	NA	3.847e-58
									SbMGT4-Solyc03g005390	0.48781	NA	NA	8.69001e-51
									SbMGT4-Aco004213	0.546522	NA	NA	6.68862e-39
									GRMZM2G064467_ZmMGT3-SsMGT4	0.0521383	0.182693	0.285387	5.23029e-09
									GRMZM2G064467_ZmMGT3-LOC_Os04g42280	0.0665486	0.632329	0.105244	3.59553e-47
									GRMZM2G064467_ZmMGT3-Bradi5g14760	0.0691856	0.452796	0.152797	1.25033e-31
									GRMZM2G064467_ZmMGT3-GRMZM2G108477_ZmMGT1	0.245545	1.26295	0.194423	1.4017e-38
									GRMZM2G064467_ZmMGT3-Solyc09g065920	0.443271	NA	NA	1.10316e-65
									GRMZM2G064467_ZmMGT3-AT5G09690	0.527692	NA	NA	5.44892e-44
									GRMZM2G064467_ZmMGT3-AT5G64560	0.466871	NA	NA	1.57331e-41
									GRMZM2G064467_ZmMGT3-Aco017400	0.485518	2.64251	0.183733	2.77146e-26
									GRMZM2G064467_ZmMGT3-GSVIVG01018104001	0.463064	NA	NA	1.58724e-57
									GRMZM2G064467_ZmMGT3-Solyc03g005390	0.465788	NA	NA	5.03931e-51
									GRMZM2G064467_ZmMGT3-Aco004213	0.506409	NA	NA	4.84543e-37
									SsMGT4-LOC_Os04g42280	0.0899862	0.632701	0.142226	1.73916e-36
									SsMGT4-Bradi5g14760	0.0966105	0.507141	0.1905	5.21742e-26
									SsMGT4-GRMZM2G108477_ZmMGT1	0.2367	1.2151	0.1948	2.37751e-34
									SsMGT4-Solyc09g065920	0.482357	NA	NA	1.3207e-70
									SsMGT4-AT5G09690	0.56347	NA	NA	6.85904e-32
									SsMGT4-AT5G64560	0.564156	NA	NA	2.78492e-33
									SsMGT4-Aco017400	0.554722	NA	NA	8.59757e-27
									SsMGT4-GSVIVG01018104001	0.518362	NA	NA	8.60507e-40
									SsMGT4-Solyc03g005390	0.505303	NA	NA	9.20061e-47
									SsMGT4-Aco004213	0.501919	NA	NA	9.92526e-39
									LOC_Os04g42280-Bradi5g14760	0.0599062	0.443248	0.135153	2.34921e-32
									LOC_Os04g42280-GRMZM2G108477_ZmMGT1	0.222475	1.29675	0.171564	8.16418e-43
									LOC_Os04g42280-Solyc09g065920	0.452016	NA	NA	4.46703e-60
									LOC_Os04g42280-AT5G09690	0.520392	NA	NA	1.06989e-29
									LOC_Os04g42280-AT5G64560	0.459908	NA	NA	7.81241e-35
									LOC_Os04g42280-Aco017400	0.485216	NA	NA	6.80346e-32
									LOC_Os04g42280-GSVIVG01018104001	0.45728	NA	NA	6.18234e-42
									LOC_Os04g42280-Solyc03g005390	0.444574	NA	NA	4.47321e-49
									LOC_Os04g42280-Aco004213	0.482692	NA	NA	6.27663e-37
									Bradi5g14760-GRMZM2G108477_ZmMGT1	0.244262	1.59093	0.153534	5.93504e-48
									Bradi5g14760-Solyc09g065920	0.464042	NA	NA	1.03216e-58
									Bradi5g14760-AT5G09690	0.504807	NA	NA	1.85287e-38
									Bradi5g14760-AT5G64560	0.49882	NA	NA	3.86818e-34
									Bradi5g14760-Aco017400	0.497286	NA	NA	1.81182e-28
									Bradi5g14760-GSVIVG01018104001	0.493841	NA	NA	7.45699e-40
									Bradi5g14760-Solyc03g005390	0.488644	NA	NA	3.39281e-56
									Bradi5g14760-Aco004213	0.547459	NA	NA	3.83197e-36
									GRMZM2G108477_ZmMGT1-Solyc09g065920	0.422957	NA	NA	5.77602e-51
									GRMZM2G108477_ZmMGT1-AT5G09690	0.499311	NA	NA	3.52131e-49
									GRMZM2G108477_ZmMGT1-AT5G64560	0.481601	NA	NA	5.98049e-42
									GRMZM2G108477_ZmMGT1-Aco017400	0.463704	NA	NA	2.45476e-36
									GRMZM2G108477_ZmMGT1-GSVIVG01018104001	0.449258	NA	NA	6.52125e-48
									GRMZM2G108477_ZmMGT1-Solyc03g005390	0.44838	NA	NA	2.12933e-52
									GRMZM2G108477_ZmMGT1-Aco004213	0.476413	NA	NA	2.60375e-40
									GSVIVG01015984001-GSVIVG01015987001	0.192706	0.308257	0.625146	0.0187616
									GSVIVG01015984001-Aco008214	0.290105	1.69692	0.170959	2.58119e-25
									GSVIVG01015984001-LOC_Os06g44150	0.316724	NA	NA	2.42972e-33
									GSVIVG01015984001-Bradi1g30970	0.31114	2.32542	0.133799	6.18103e-29
									GSVIVG01015984001-SsMGT5	0.294236	2.08992	0.140788	3.70242e-29
									GSVIVG01015984001-GRMZM2G170326_ZmMGT2	0.31136	2.26692	0.137349	3.63411e-28
									GSVIVG01015984001-Solyc09g065920	0.546152	NA	NA	5.10781e-21
									GSVIVG01015984001-AT5G09690	0.577055	NA	NA	4.97035e-18
									GSVIVG01015984001-AT5G64560	0.621427	NA	NA	3.06867e-19
									GSVIVG01015984001-Aco017400	0.659096	NA	NA	7.44572e-14
									GSVIVG01015984001-GSVIVG01018104001	0.596535	3.18598	0.187237	1.08248e-13
									GSVIVG01015984001-Solyc03g005390	0.617768	NA	NA	3.41587e-16
									GSVIVG01015984001-Aco004213	0.605534	NA	NA	1.9643e-23
									GSVIVG01015987001-Aco008214	0.11102	2.29916	0.0482871	1.81047e-77
									GSVIVG01015987001-LOC_Os06g44150	0.131572	NA	NA	9.10729e-85
									GSVIVG01015987001-Bradi1g30970	0.123918	NA	NA	7.22811e-86
									GSVIVG01015987001-SsMGT5	0.239557	NA	NA	3.17768e-60
									GSVIVG01015987001-GRMZM2G170326_ZmMGT2	0.132584	NA	NA	1.77216e-83
									GSVIVG01015987001-Solyc09g065920	0.449325	NA	NA	1.60133e-30
									GSVIVG01015987001-AT5G09690	0.437211	NA	NA	1.37762e-34
									GSVIVG01015987001-AT5G64560	0.446316	NA	NA	1.64474e-38
									GSVIVG01015987001-Aco017400	0.486896	NA	NA	6.18005e-34
									GSVIVG01015987001-GSVIVG01018104001	0.429232	NA	NA	1.82241e-35
									GSVIVG01015987001-Solyc03g005390	0.457729	NA	NA	6.33181e-32
									GSVIVG01015987001-Aco004213	0.458894	NA	NA	9.39401e-39
									Aco008214-LOC_Os06g44150	0.14726	0.797435	0.184667	5.22796e-36
									Aco008214-Bradi1g30970	0.119938	0.960108	0.124921	4.84549e-52
									Aco008214-SsMGT5	0.183753	1.71063	0.107419	1.69953e-58
									Aco008214-GRMZM2G170326_ZmMGT2	0.140458	1.07798	0.130297	5.70294e-52
									Aco008214-Solyc09g065920	0.445903	NA	NA	2.96745e-58
									Aco008214-AT5G09690	0.460711	NA	NA	7.91601e-45
									Aco008214-AT5G64560	0.457688	NA	NA	5.52212e-36
									Aco008214-Aco017400	0.459152	3.08026	0.149063	1.27322e-29
									Aco008214-GSVIVG01018104001	0.458339	NA	NA	8.82257e-50
									Aco008214-Solyc03g005390	0.450684	NA	NA	1.80615e-54
									Aco008214-Aco004213	0.482062	NA	NA	2.83561e-37
									LOC_Os06g44150-Bradi1g30970	0.0463684	0.454924	0.101926	3.89691e-39
									LOC_Os06g44150-SsMGT5	0.120703	0.763901	0.158008	3.86459e-38
									LOC_Os06g44150-GRMZM2G170326_ZmMGT2	0.0548683	0.557878	0.0983519	1.00172e-45
									LOC_Os06g44150-Solyc09g065920	0.417846	NA	NA	7.54439e-65
									LOC_Os06g44150-AT5G09690	0.494907	NA	NA	3.33556e-47
									LOC_Os06g44150-AT5G64560	0.44151	NA	NA	3.19209e-43
									LOC_Os06g44150-Aco017400	0.466715	NA	NA	1.33657e-38
									LOC_Os06g44150-GSVIVG01018104001	0.411827	NA	NA	4.50935e-55
									LOC_Os06g44150-Solyc03g005390	0.428147	NA	NA	1.88599e-64
									LOC_Os06g44150-Aco004213	0.478676	NA	NA	4.23938e-39
									Bradi1g30970-SsMGT5	0.102768	0.692069	0.148493	3.11745e-37
									Bradi1g30970-GRMZM2G170326_ZmMGT2	0.046324	0.593762	0.0780178	3.49961e-52
									Bradi1g30970-Solyc09g065920	0.432349	NA	NA	4.40303e-43
									Bradi1g30970-AT5G09690	0.465588	NA	NA	8.31364e-49
									Bradi1g30970-AT5G64560	0.47363	NA	NA	1.58635e-35
									Bradi1g30970-Aco017400	0.449274	NA	NA	3.70527e-40
									Bradi1g30970-GSVIVG01018104001	0.435614	NA	NA	4.1115e-46
									Bradi1g30970-Solyc03g005390	0.446078	NA	NA	3.45176e-55
									Bradi1g30970-Aco004213	0.459078	NA	NA	9.28166e-49
									SsMGT5-GRMZM2G170326_ZmMGT2	0.100874	0.333049	0.302881	1.68747e-12
									SsMGT5-Solyc09g065920	0.592086	NA	NA	4.24705e-35
									SsMGT5-AT5G09690	0.511944	NA	NA	2.51357e-38
									SsMGT5-AT5G64560	0.648745	NA	NA	1.30287e-29
									SsMGT5-Aco017400	0.647428	NA	NA	5.6335e-24
									SsMGT5-GSVIVG01018104001	0.473972	NA	NA	4.00514e-30
									SsMGT5-Solyc03g005390	0.466007	NA	NA	3.01727e-38
									SsMGT5-Aco004213	0.517776	NA	NA	2.73488e-30
									GRMZM2G170326_ZmMGT2-Solyc09g065920	0.423032	NA	NA	6.6639e-51
									GRMZM2G170326_ZmMGT2-AT5G09690	0.477539	NA	NA	2.0919e-48
									GRMZM2G170326_ZmMGT2-AT5G64560	0.463514	NA	NA	2.09033e-41
									GRMZM2G170326_ZmMGT2-Aco017400	0.482523	NA	NA	1.86636e-36
									GRMZM2G170326_ZmMGT2-GSVIVG01018104001	0.449421	NA	NA	8.49487e-44
									GRMZM2G170326_ZmMGT2-Solyc03g005390	0.446903	NA	NA	1.33305e-49
									GRMZM2G170326_ZmMGT2-Aco004213	0.464975	NA	NA	8.26101e-36
									Bradi2g37540-Bradi2g37547	0.334868	0.609074	0.549799	7.16235e-05
									Bradi2g37540-GSVIVG01012222001	0.512653	NA	NA	1.29408e-41
									Bradi2g37540-Solyc05g012220	0.498672	NA	NA	6.32993e-42
									Bradi2g37540-AT2G03620	0.489763	NA	NA	2.4675e-31
									Bradi2g37540-Aco016945	0.336394	1.06479	0.315923	8.35736e-16
									Bradi2g37540-Aco009667	0.566169	NA	NA	2.06809e-28
									Bradi2g37540-AMTRs00002p00265910	0.56054	NA	NA	2.43901e-33
									Bradi2g37540-Bradi1g09120	0.53677	2.20303	0.243651	3.57287e-18
									Bradi2g37540-LOC_Os03g53110	0.545018	2.18262	0.249708	7.54072e-18
									Bradi2g37540-SbMGT6	0.54058	2.34116	0.230903	8.50526e-19
									Bradi2g37540-SsMGT6	0.601108	2.94338	0.204224	5.4178e-17
									Bradi2g37540-GRMZM2G159295_ZmMGT5	0.531141	3.24542	0.163659	4.55043e-22
									Bradi2g37547-GSVIVG01012222001	0.570352	NA	NA	2.85218e-33
									Bradi2g37547-Solyc05g012220	0.578693	NA	NA	2.16037e-31
									Bradi2g37547-AT2G03620	0.596035	NA	NA	2.92382e-34
									Bradi2g37547-Aco016945	0.390502	1.1184	0.349161	4.95741e-14
									Bradi2g37547-Aco009667	0.733811	NA	NA	4.71462e-17
									Bradi2g37547-AMTRs00002p00265910	0.68234	NA	NA	5.69033e-22
									Bradi2g37547-Bradi1g09120	0.567545	1.98507	0.285907	2.37963e-15
									Bradi2g37547-LOC_Os03g53110	0.586219	2.25168	0.260347	1.6507e-16
									Bradi2g37547-SbMGT6	0.586332	1.81813	0.322491	2.91105e-13
									Bradi2g37547-SsMGT6	0.626312	2.06107	0.303877	1.45125e-13
									Bradi2g37547-GRMZM2G159295_ZmMGT5	0.559565	2.07342	0.269875	5.39419e-16
									GSVIVG01012222001-Solyc05g012220	0.151625	1.14781	0.132099	3.59173e-42
									GSVIVG01012222001-AT2G03620	0.186926	NA	NA	1.87181e-74
									GSVIVG01012222001-Aco016945	0.292054	NA	NA	3.92276e-72
									GSVIVG01012222001-Aco009667	0.469183	NA	NA	7.51149e-37
									GSVIVG01012222001-AMTRs00002p00265910	0.481797	2.3435	0.205589	3.26087e-22
									GSVIVG01012222001-Bradi1g09120	0.44971	NA	NA	7.06322e-42
									GSVIVG01012222001-LOC_Os03g53110	0.427408	NA	NA	2.01152e-37
									GSVIVG01012222001-SbMGT6	0.432816	NA	NA	2.37735e-47
									GSVIVG01012222001-SsMGT6	0.499479	NA	NA	2.24864e-30
									GSVIVG01012222001-GRMZM2G159295_ZmMGT5	0.425861	NA	NA	1.02287e-49
									Solyc05g012220-AT2G03620	0.251051	3.59228	0.0698862	4.1811e-59
									Solyc05g012220-Aco016945	0.372979	NA	NA	3.08922e-69
									Solyc05g012220-Aco009667	0.546902	NA	NA	1.80556e-26
									Solyc05g012220-AMTRs00002p00265910	0.52698	3.07224	0.17153	3.16312e-24
									Solyc05g012220-Bradi1g09120	0.560714	NA	NA	6.75131e-29
									Solyc05g012220-LOC_Os03g53110	0.489016	NA	NA	2.30538e-38
									Solyc05g012220-SbMGT6	0.476422	NA	NA	4.89746e-49
									Solyc05g012220-SsMGT6	0.5681	NA	NA	3.61997e-38
									Solyc05g012220-GRMZM2G159295_ZmMGT5	0.47191	NA	NA	3.39111e-51
									AT2G03620-Aco016945	0.407837	NA	NA	1.53077e-60
									AT2G03620-Aco009667	0.535576	NA	NA	7.50879e-35
									AT2G03620-AMTRs00002p00265910	0.589911	NA	NA	2.84557e-33
									AT2G03620-Bradi1g09120	0.527196	NA	NA	6.89822e-32
									AT2G03620-LOC_Os03g53110	0.537292	NA	NA	6.53955e-30
									AT2G03620-SbMGT6	0.525379	NA	NA	8.75272e-38
									AT2G03620-SsMGT6	0.589957	NA	NA	2.3722e-27
									AT2G03620-GRMZM2G159295_ZmMGT5	0.530025	NA	NA	5.07278e-36
									Aco016945-Aco009667	0.479515	NA	NA	1.75351e-33
									Aco016945-AMTRs00002p00265910	0.468842	NA	NA	2.00856e-52
									Aco016945-Bradi1g09120	0.43348	3.0203	0.143522	6.08723e-33
									Aco016945-LOC_Os03g53110	0.433482	2.20187	0.19687	2.80237e-29
									Aco016945-SbMGT6	0.443457	2.68417	0.165212	2.51372e-30
									Aco016945-SsMGT6	0.433957	2.66157	0.163045	2.08643e-29
									Aco016945-GRMZM2G159295_ZmMGT5	0.435807	NA	NA	3.68864e-36
									AMTRs00019p00034010 -AMTRs00019p00038520	0.200429	0.322616	0.621262	0.0121327
									AMTRs00019p00034010 -AT1G16010	0.278814	2.08424	0.133772	1.06967e-29
									AMTRs00019p00034010 -AT1G80900	0.275717	2.08586	0.132184	1.01883e-29
									AMTRs00019p00034010 -Solyc06g068490	0.259983	1.16751	0.222681	2.3532e-19
									AMTRs00019p00034010 -SbMGT5	0.264166	2.99018	0.0883446	2.23776e-35
									AMTRs00019p00034010 -Aco009667	0.539761	NA	NA	4.99895e-18
									AMTRs00019p00034010 -AMTRs00002p00265910	0.537678	3.22201	0.166877	7.23764e-16
									AMTRs00019p00034010 -Bradi1g09120	0.544844	NA	NA	4.39132e-21
									AMTRs00019p00034010 -LOC_Os03g53110	0.500648	NA	NA	9.68281e-27
									AMTRs00019p00034010 -SbMGT6	0.50491	NA	NA	3.26521e-22
									AMTRs00019p00034010 -SsMGT6	0.549025	NA	NA	3.71408e-19
									AMTRs00019p00034010 -GRMZM2G159295_ZmMGT5	0.513554	NA	NA	1.10253e-25
									AMTRs00019p00038520 -AT1G16010	0.155648	5.709	0.0272636	2.17876e-90
									AMTRs00019p00038520 -AT1G80900	0.175631	NA	NA	4.88569e-91
									AMTRs00019p00038520 -Solyc06g068490	0.140371	1.55022	0.090549	1.86345e-71
									AMTRs00019p00038520 -SbMGT5	0.125981	NA	NA	3.12925e-108
									AMTRs00019p00038520 -Aco009667	0.504839	3.93582	0.128268	1.52252e-28
									AMTRs00019p00038520 -AMTRs00002p00265910	0.463023	NA	NA	1.18579e-38
									AMTRs00019p00038520 -Bradi1g09120	0.470128	NA	NA	4.10662e-40
									AMTRs00019p00038520 -LOC_Os03g53110	0.427554	NA	NA	3.51353e-52
									AMTRs00019p00038520 -SbMGT6	0.457862	NA	NA	2.85254e-41
									AMTRs00019p00038520 -SsMGT6	0.490618	NA	NA	6.09222e-37
									AMTRs00019p00038520 -GRMZM2G159295_ZmMGT5	0.451246	NA	NA	3.94723e-54
									AT1G16010-AT1G80900	0.0633507	0.628691	0.100766	3.32969e-49
									AT1G16010-Solyc06g068490	0.106156	2.81474	0.0377145	1.9152e-103
									AT1G16010-SbMGT5	0.131312	NA	NA	1.92459e-81
									AT1G16010-Aco009667	0.480123	NA	NA	3.62729e-45
									AT1G16010-AMTRs00002p00265910	0.462131	NA	NA	1.04339e-38
									AT1G16010-Bradi1g09120	0.456112	NA	NA	9.50015e-57
									AT1G16010-LOC_Os03g53110	0.406248	NA	NA	6.56594e-54
									AT1G16010-SbMGT6	0.431199	NA	NA	3.57531e-50
									AT1G16010-SsMGT6	0.455972	NA	NA	4.15211e-39
									AT1G16010-GRMZM2G159295_ZmMGT5	0.414691	NA	NA	2.84727e-45
									AT1G80900-Solyc06g068490	0.112469	2.0046	0.0561052	3.67165e-92
									AT1G80900-SbMGT5	0.145339	NA	NA	2.85589e-90
									AT1G80900-Aco009667	0.49507	NA	NA	8.05429e-37
									AT1G80900-AMTRs00002p00265910	0.489587	NA	NA	5.02808e-39
									AT1G80900-Bradi1g09120	0.464567	NA	NA	8.60865e-59
									AT1G80900-LOC_Os03g53110	0.433313	NA	NA	1.4798e-57
									AT1G80900-SbMGT6	0.469169	NA	NA	3.36356e-46
									AT1G80900-SsMGT6	0.493431	NA	NA	8.75216e-37
									AT1G80900-GRMZM2G159295_ZmMGT5	0.459564	NA	NA	1.47815e-42
									Solyc06g068490-SbMGT5	0.121627	NA	NA	3.7108e-107
									Solyc06g068490-Aco009667	0.455025	NA	NA	1.58396e-48
									Solyc06g068490-AMTRs00002p00265910	0.471367	NA	NA	1.3842e-45
									Solyc06g068490-Bradi1g09120	0.420144	NA	NA	2.37024e-39
									Solyc06g068490-LOC_Os03g53110	0.427756	NA	NA	1.23415e-42
									Solyc06g068490-SbMGT6	0.439793	NA	NA	7.95681e-38
									Solyc06g068490-SsMGT6	0.44545	NA	NA	8.85609e-36
									Solyc06g068490-GRMZM2G159295_ZmMGT5	0.427715	NA	NA	5.58307e-41
									SbMGT5-Aco009667	0.387901	NA	NA	2.12378e-47
									SbMGT5-AMTRs00002p00265910	0.399445	NA	NA	3.379e-36
									SbMGT5-Bradi1g09120	0.388491	NA	NA	1.28405e-35
									SbMGT5-LOC_Os03g53110	0.3853	2.56541	0.15019	3.082e-30
									SbMGT5-SbMGT6	0.376861	NA	NA	7.89175e-41
									SbMGT5-SsMGT6	0.438994	NA	NA	2.67017e-34
									SbMGT5-GRMZM2G159295_ZmMGT5	0.378184	NA	NA	2.35022e-38

## Sheet: Divergence time (Mya)
	Clade-Clade	Median Ks	Gene pairs used	Divergence time (Mya)
	A-B	2.88637	234	236.588
	A-C	2.49044	162	204.134
	A-D	2.30398	270	188.851
	A-E	2.16215	172	177.225
	B-C	1.73644	412	142.331
	B-D	1.9539	460	160.156
	B-E	2.20187	436	180.481
	C-D	2.29602	608	188.198
	C-E	2.26799	355	185.901
	D-E	2.47121	252	202.558
